# Supplementary material for: Integrated machine learning algorithms reveal a bone metastasis-related signature of circulating tumor cells in prostate cancer
Source: Sci Data. 2024 Jun 27;11:701. doi: 10.1038/s41597-024-03551-2 (PMC11211408; doi:10.1038/s41597-024-03551-2)
Supplement: Supplementary file 1 — Supplementary Table S1-5 [file 41597_2024_3551_MOESM1_ESM.xlsx]

## Sheet: Table S1
Table S1. The differential expressed genes (DEGs) between circulating tumor cells (CTCs) and primary samples
Gene symbol	logFC	AveExpr	P.Value	adj.P.Val
DES	-10.5106	0.941249	5.97433e-90	1.22085e-85
KRT4	-5.37003	0.480899	2.0146e-75	2.05842e-71
ACTG2	-11.242	1.19101	2.31387e-67	1.57613e-63
DNAJC5B	-8.65612	1.0084	5.04546e-66	2.5776e-62
PIP	-4.49694	0.468537	2.62734e-60	1.07379e-56
KRT13	-6.68933	0.615941	1.01338e-59	3.4514e-56
H19	-6.43324	0.576111	3.19689e-57	9.33263e-54
KRT6A	-5.01395	0.449011	1.49175e-52	3.81049e-49
NMRK2	-6.75168	0.604628	2.68491e-52	6.09624e-49
AEBP1	-7.72227	0.695111	7.99316e-52	1.6334e-48
SPRR3	-2.96186	0.265241	4.59346e-51	8.5334e-48
NPY	-7.33077	0.667233	2.45484e-48	4.18039e-45
MYH11	-8.29694	0.909516	4.4602e-46	7.01109e-43
KLK10	-4.00479	0.358638	1.48568e-44	2.16857e-41
A2M	-9.49466	1.09102	9.64918e-43	1.31454e-39
A2M-AS1	-8.4655	0.900563	1.87361e-42	2.39296e-39
C3	-6.24318	0.603214	1.03723e-40	1.24681e-37
MSMB	-12.0216	1.70599	1.12182e-40	1.27358e-37
SPRR1B	-3.96856	0.355393	9.95744e-40	1.07095e-36
TAGLN	-8.96571	1.35799	6.91732e-34	7.06777e-31
ZNF662	-4.59067	0.601625	7.54761e-34	7.34454e-31
FER1L4	-5.11139	0.629667	9.59619e-34	8.91355e-31
TPM2	-9.24362	1.51696	1.05666e-33	9.38817e-31
C1S	-7.53281	0.823349	3.41673e-33	2.90921e-30
SCGB1A1	-2.79549	0.261783	4.07305e-32	3.32931e-29
HTRA1	-6.01206	0.543527	5.48703e-29	4.3126e-26
AQP7P1	-3.29253	0.316411	1.68163e-28	1.27275e-25
MFAP4	-4.78435	0.515399	5.35433e-28	3.9077e-25
MAP3K13	-7.70898	1.72531	2.77128e-27	1.94545e-24
AQP7	-3.70209	0.336512	2.85605e-27	1.94545e-24
ZNF383	-3.20134	0.423623	4.22525e-27	2.78526e-24
FN1	-6.39808	1.01016	8.83524e-27	5.64213e-24
BCAT1	-5.39456	0.642334	6.40362e-26	3.96539e-23
ENG	-4.94177	0.535289	1.87359e-25	1.12608e-22
ACTA2	-8.17089	1.38139	4.2413e-25	2.47631e-22
KRT5	-2.22249	0.202594	8.08993e-25	4.59216e-22
DTWD2	-5.20982	0.874238	3.27822e-24	1.81055e-21
GPX3	-4.89444	0.444089	3.6414e-24	1.95821e-21
SERPING1	-5.4924	0.625251	2.07651e-23	1.08804e-20
LCN2	-5.26287	0.87667	2.46426e-23	1.25893e-20
PLAT	-2.28704	0.277534	3.41085e-23	1.70002e-20
KRT17	-3.10255	0.31123	9.90125e-23	4.81743e-20
PLEKHH2	-4.67845	0.660112	1.09895e-22	5.22257e-20
LRRC2	-5.71973	1.09559	1.30254e-22	6.0494e-20
FAM189A2	-5.50686	0.72113	3.93742e-22	1.78802e-19
GDAP2	-4.55582	0.826106	5.30205e-22	2.35538e-19
MYOF	-4.97669	1.10487	9.33044e-22	4.05676e-19
PNPLA1	-1.98817	0.212307	1.39192e-21	5.92583e-19
IGF2	-2.52379	0.24989	1.94522e-21	7.95011e-19
INS-IGF2	-2.52379	0.24989	1.94522e-21	7.95011e-19
KIAA1919	-4.00745	0.734626	5.02111e-21	2.01189e-18
RNASE1	-3.29585	0.348577	8.32665e-21	3.27221e-18
WRN	-3.49064	0.432861	1.31298e-20	5.06242e-18
JAM3	-5.45262	0.923809	3.59825e-20	1.36167e-17
TFF3	-4.74653	0.814711	4.02928e-20	1.49706e-17
CEACAM6	-4.3438	0.84426	4.65295e-20	1.69791e-17
NRK	-3.60298	0.351886	1.35136e-19	4.84475e-17
INMT	-5.53674	1.3334	2.86266e-19	1.00859e-16
SHISA9	-3.9639	0.890793	3.02872e-19	1.04901e-16
S100A2	-3.7869	0.419508	3.7418e-19	1.25371e-16
FCRL2	-3.53176	0.515574	3.74242e-19	1.25371e-16
PCP4	-3.69519	0.355462	5.16248e-19	1.70154e-16
POU5F1	-3.42291	0.583094	6.69766e-19	2.17249e-16
RICTOR	-3.76211	0.77544	1.55327e-18	4.95953e-16
PDE4C	-3.88449	0.788888	1.9127e-18	6.01325e-16
C11orf96	-3.25143	0.304128	5.50116e-18	1.70328e-15
FBLN1	-6.05832	1.21822	8.48658e-18	2.58841e-15
NCCRP1	-1.75611	0.157263	1.06039e-17	3.12623e-15
TCEANC	-3.89782	0.975868	1.07089e-17	3.12623e-15
TRIP6	-4.55117	0.694633	1.71598e-17	4.93888e-15
PPIL6	-2.52843	0.428935	1.8645e-17	5.28693e-15
QRFPR	-3.82592	0.475552	1.88865e-17	5.28693e-15
SGOL1	-3.39675	0.592181	2.31768e-17	6.40024e-15
NFS1	-7.25894	2.15301	2.56024e-17	6.97581e-15
PLA2G4F	-2.51386	0.383929	3.82941e-17	1.02966e-14
DEFA1B	-1.45367	0.171715	4.9299e-17	1.30834e-14
KREMEN1	-4.68263	1.17463	5.84233e-17	1.53062e-14
S100A7	-1.89684	0.169866	7.64056e-17	1.97639e-14
POPDC2	-3.75329	0.444017	1.1526e-16	2.94417e-14
BRIP1	-4.69236	1.28025	1.20886e-16	3.04976e-14
IAPP	-1.71969	0.273409	1.52255e-16	3.76227e-14
ANO1	-1.37074	0.144421	1.52811e-16	3.76227e-14
TBPL2	-2.65426	0.237695	1.73142e-16	4.21209e-14
KIAA1751	-3.71403	0.79097	1.91349e-16	4.60027e-14
DEPDC5	-3.27596	0.451589	2.08541e-16	4.95528e-14
PLEKHH3	-3.01104	0.596239	2.52197e-16	5.92374e-14
MIR143HG	-4.52843	1.08299	3.24205e-16	7.52856e-14
TIMP3	-5.36424	1.05281	3.70936e-16	8.51694e-14
GRM6	-1.80088	0.229962	4.02959e-16	9.14942e-14
SLC26A4	-2.29049	0.306644	4.20102e-16	9.37099e-14
PLEKHG4B	-3.12333	0.489178	4.21889e-16	9.37099e-14
COL1A1	-3.60973	0.478745	4.32887e-16	9.51188e-14
LCA5L	-3.83247	0.777159	5.9943e-16	1.30312e-13
CFH	-2.94655	0.33612	6.52204e-16	1.40292e-13
AIPL1	-2.96175	0.549387	6.82093e-16	1.45194e-13
C1R	-3.54725	0.407354	7.36891e-16	1.55241e-13
ZNF788	-2.87097	0.564601	8.73608e-16	1.82165e-13
BGN	-2.99849	0.346395	1.16833e-15	2.4116e-13
MIR205HG	-2.80377	0.261741	1.24807e-15	2.55044e-13
ZCCHC24	-3.00062	0.342101	1.30311e-15	2.63653e-13
SORBS2	-4.18786	0.656919	1.33253e-15	2.66964e-13
FBLN5	-3.20926	0.334034	1.42674e-15	2.83062e-13
IGFBP7	-5.397	1.23017	2.05287e-15	4.0337e-13
SLC24A4	-3.40392	0.685911	2.78779e-15	5.42556e-13
TGM2	-5.88887	1.70463	2.84439e-15	5.48351e-13
MFGE8	-2.93021	0.278295	2.98886e-15	5.70817e-13
GNE	-3.32256	0.805468	3.05562e-15	5.78163e-13
EFHD1	-2.38368	0.475432	5.06336e-15	9.49264e-13
MYLK3	-3.04913	0.604448	6.08289e-15	1.11985e-12
USE1	-6.0644	1.90712	7.08239e-15	1.29222e-12
TMEM180	-4.11501	1.0032	8.8725e-15	1.60451e-12
ARSK	-3.23922	0.742394	1.19612e-14	2.14409e-12
PTPRS	-4.24234	0.984251	1.29595e-14	2.30284e-12
C2orf50	-2.33178	0.397037	1.55445e-14	2.73838e-12
LY6D	-1.0547	0.110339	1.71279e-14	2.99152e-12
COL4A1	-3.05953	0.315577	1.79044e-14	3.10065e-12
FDXACB1	-3.11672	0.529406	2.18064e-14	3.74466e-12
KCTD12	-3.49186	0.494126	2.36923e-14	4.0346e-12
METTL6	-3.6538	0.867551	2.54554e-14	4.29901e-12
PITPNM1	-2.56527	0.469857	2.6256e-14	4.39787e-12
LOC646471	-3.45272	0.567041	3.04839e-14	5.02883e-12
LINC00471	-1.58271	0.164818	3.0515e-14	5.02883e-12
NOX5	-2.93245	0.469279	3.45579e-14	5.64952e-12
NYAP2	-3.06392	0.627575	3.57415e-14	5.79665e-12
CPM	-3.51312	0.891753	4.81206e-14	7.74288e-12
FAAH	-4.34359	1.05724	4.92838e-14	7.86808e-12
APOL1	-3.01686	0.51836	5.68405e-14	8.97009e-12
TMEM213	-2.82858	0.396798	5.70644e-14	8.97009e-12
CEACAM22P	-2.89777	0.458526	9.98267e-14	1.55722e-11
COL1A2	-3.46771	0.459406	1.24871e-13	1.91861e-11
LAMB4	-2.88759	0.307362	1.46971e-13	2.24131e-11
MUC4	-1.12521	0.128259	1.50066e-13	2.27156e-11
HOXB5	-2.80861	0.300942	1.51815e-13	2.28114e-11
SIX4	-4.51208	1.25995	1.79108e-13	2.65222e-11
ADIRF	-4.94528	1.02811	1.85686e-13	2.72984e-11
GJB5	-1.15082	0.109503	2.06448e-13	3.01341e-11
ZBTB3	-2.23602	0.473153	2.1387e-13	3.09961e-11
FCF1	-1.93871	0.317785	2.20246e-13	3.16952e-11
SLC46A3	-3.66871	0.982054	2.42329e-13	3.46293e-11
RASA4	-3.16209	0.402894	2.48533e-13	3.52693e-11
SLC25A30	-3.09999	0.668251	2.51022e-13	3.53767e-11
TMEM130	-2.97602	0.64028	2.57126e-13	3.59888e-11
ZNF829	-3.64172	1.0156	2.67937e-13	3.72469e-11
PRRG4	-3.40887	0.831792	2.69966e-13	3.72754e-11
SCARF1	-1.99931	0.337736	2.74046e-13	3.75847e-11
KRT15	-1.72742	0.33382	2.79075e-13	3.80193e-11
SLC5A5	-3.39015	0.652265	2.90658e-13	3.93351e-11
CA5B	-3.10071	0.827088	3.02865e-13	4.07175e-11
ZFP2	-3.6161	0.771574	3.10846e-13	4.15173e-11
UGT2B4	-2.35254	0.326134	3.25772e-13	4.32283e-11
AXL	-3.51968	0.662214	3.38424e-13	4.46173e-11
BPIFB2	-1.00622	0.117604	4.08102e-13	5.34587e-11
ABCC9	-4.11619	1.02487	6.28339e-13	8.17842e-11
PLS3	-4.93877	1.48387	6.5312e-13	8.44715e-11
LGALS4	-1.89137	0.274284	7.29874e-13	9.38049e-11
CHST6	-3.8961	0.898346	7.62053e-13	9.73285e-11
CIITA	-1.50586	0.198335	8.05766e-13	1.02272e-10
IGFBP4	-3.27938	0.463226	8.45588e-13	1.06664e-10
LOC100128288	-2.22097	0.411833	8.78193e-13	1.10097e-10
H6PD	-3.51147	0.793025	9.17368e-13	1.12992e-10
MTMR9	-3.87658	0.996489	9.23401e-13	1.12992e-10
FHL1	-5.59793	1.42909	9.38662e-13	1.14176e-10
GUSBP3	-5.15028	1.54631	1.00262e-12	1.21234e-10
S100A13	-4.39216	1.20815	1.0198e-12	1.22586e-10
GGCX	-5.63327	2.76368	1.06152e-12	1.26854e-10
PPARD	-2.63538	0.556399	1.07484e-12	1.277e-10
CPT1C	-2.74402	0.477927	1.12298e-12	1.32648e-10
ZNF714	-4.72012	1.6128	1.30966e-12	1.5381e-10
ZNF329	-2.31131	0.459076	1.41917e-12	1.65718e-10
C4orf26	-2.05174	0.449299	1.5688e-12	1.8215e-10
DIEXF	-4.22717	0.939961	1.68161e-12	1.93055e-10
DUSP26	-1.66989	0.149542	2.05362e-12	2.34445e-10
ABCB9	-3.58638	0.732736	2.27724e-12	2.5853e-10
MAP7D3	-2.20247	0.563005	2.64856e-12	2.99024e-10
MREG	-3.09965	0.749197	2.66522e-12	2.99252e-10
SLC14A2	-2.20023	0.510881	2.98566e-12	3.33399e-10
FAM227A	-2.59377	0.618038	3.17865e-12	3.53021e-10
PADI1	-1.17126	0.104889	3.24231e-12	3.58144e-10
LMOD1	-2.5719	0.275291	3.47124e-12	3.8137e-10
CHRNB1	-2.98825	0.724004	3.55753e-12	3.8876e-10
MMP2	-2.5876	0.247641	3.86237e-12	4.19097e-10
SLA	-3.9317	0.717962	3.87616e-12	4.19097e-10
CACNG8	-3.04372	0.570756	4.01454e-12	4.31774e-10
PGM2L1	-2.61176	0.773562	4.2813e-12	4.58054e-10
CYP2B6	-1.0736	0.109447	4.46522e-12	4.74418e-10
SMYD4	-3.18619	0.790857	4.51122e-12	4.74418e-10
WFDC2	-3.02383	0.375601	4.52711e-12	4.74418e-10
RP9P	-2.39123	0.406868	4.67459e-12	4.87374e-10
VSTM4	-4.30539	1.20148	4.92677e-12	5.11059e-10
MDS2	-3.00258	0.50717	4.98083e-12	5.14013e-10
LIN28A	-3.0239	0.605834	5.00556e-12	5.14013e-10
GJB3	-1.37675	0.148877	5.17047e-12	5.28293e-10
BMP8A	-2.89267	0.586169	5.33045e-12	5.41929e-10
IDH3A	-4.14201	0.989423	5.38527e-12	5.44792e-10
INSR	-3.25091	0.681093	5.51962e-12	5.55633e-10
NRIP2	-2.21354	0.326905	5.57834e-12	5.58791e-10
ACPP	-8.6394	4.02804	5.64151e-12	5.62362e-10
WNT9B	-2.75103	0.446303	5.67908e-12	5.63359e-10
LOC90834	-3.98343	1.07369	5.98132e-12	5.90475e-10
C12orf5	-3.83553	1.03144	6.28268e-12	6.17243e-10
SULT2A1	-2.1583	0.250856	6.39948e-12	6.2571e-10
FBXO43	-2.4611	0.426753	6.45147e-12	6.27789e-10
EMCN	-2.26827	0.21892	6.85356e-12	6.63756e-10
KCNQ3	-1.37768	0.142414	7.00063e-12	6.74802e-10
AP4E1	-3.51666	0.850336	7.15094e-12	6.86054e-10
ONECUT2	-4.18253	0.916174	7.41236e-12	7.07811e-10
CNN1	-1.86868	0.202212	7.64252e-12	7.26395e-10
ABCA4	-2.84616	0.305678	8.45343e-12	7.96063e-10
GSN	-4.51049	1.81522	8.50652e-12	7.97389e-10
GTF2H2	-1.93617	0.295614	9.47585e-12	8.72248e-10
LRRK1	-2.83158	0.403332	1.03619e-11	9.49533e-10
PLCE1	-2.01945	0.390127	1.05609e-11	9.63448e-10
LINC00476	-3.62245	1.10068	1.07665e-11	9.77838e-10
ACVR2A	-2.9213	0.422981	1.28316e-11	1.16019e-09
C15orf43	-1.35892	0.121694	1.28878e-11	1.16019e-09
CYP1A2	-1.58976	0.255179	1.31011e-11	1.17422e-09
CARF	-2.3781	0.275304	1.32793e-11	1.18499e-09
FGF5	-2.77958	0.451622	1.34019e-11	1.19073e-09
PHYHD1	-2.1214	0.31603	1.36798e-11	1.21016e-09
PKP1	-3.10678	0.514182	1.45358e-11	1.28034e-09
MARVELD3	-2.33547	0.538212	1.48495e-11	1.30236e-09
ATP1A2	-3.45444	0.652105	1.58569e-11	1.38477e-09
SPRED1	-3.38341	0.832759	1.63705e-11	1.42354e-09
PIWIL2	-1.70608	0.320984	1.68956e-11	1.46297e-09
POLK	-2.36096	0.612972	2.32059e-11	2.00089e-09
C8orf86	-2.01055	0.251712	2.34281e-11	2.01157e-09
SPARCL1	-2.4794	0.288872	2.50796e-11	2.14436e-09
MAGEA10	-1.95061	0.261799	2.52739e-11	2.14505e-09
TMEM19	-2.96777	0.771739	2.52976e-11	2.14505e-09
ZNF483	-2.82237	0.78106	2.91199e-11	2.45894e-09
LYPLA2	-3.71098	0.76002	3.03738e-11	2.55427e-09
CYP20A1	-4.99951	2.50087	3.44194e-11	2.88262e-09
ABCB5	-3.35615	0.916877	3.47975e-11	2.9024e-09
PLEKHG1	-1.96973	0.327767	3.60732e-11	2.99657e-09
MTFMT	-4.71227	1.71531	3.65413e-11	3.02316e-09
MT1IP	-1.31861	0.174553	3.73327e-11	3.07618e-09
RAD51C	-5.08351	1.43869	3.76258e-11	3.08788e-09
SLC7A11	-2.71656	0.615325	3.81041e-11	3.11463e-09
ZNF101	-2.81092	0.417502	3.8842e-11	3.1623e-09
POLR2J4	-3.70183	0.926664	4.45892e-11	3.6158e-09
DENND2A	-2.30471	0.445995	4.62494e-11	3.7356e-09
WDHD1	-2.46602	0.32312	5.16193e-11	4.15292e-09
CXorf38	-3.18098	0.799317	5.24773e-11	4.1996e-09
MYO3B	-4.49253	1.60864	5.26106e-11	4.1996e-09
PCSK5	-1.6885	0.282001	5.54556e-11	4.40948e-09
RFPL1S	-2.53563	0.52805	5.90239e-11	4.67501e-09
OLFML3	-2.47651	0.250617	6.81937e-11	5.38046e-09
TRPM7	-4.02119	1.19454	7.14728e-11	5.57433e-09
IRGQ	-4.52205	1.82057	7.16967e-11	5.57433e-09
BCO2	-2.59612	0.594057	7.1735e-11	5.57433e-09
DCST1	-1.89168	0.197464	7.1742e-11	5.57433e-09
ENPP1	-2.87025	0.69207	7.63304e-11	5.88608e-09
TMEM203	-5.25717	1.58016	7.75792e-11	5.95989e-09
YAP1	-2.72881	0.578715	8.88013e-11	6.7711e-09
SLC4A8	-3.30335	1.23935	9.00215e-11	6.83862e-09
SFTPB	-3.25339	0.552635	9.91944e-11	7.50754e-09
KNOP1	-4.0116	1.05173	1.03147e-10	7.77786e-09
LYST	-3.57201	0.877713	1.04152e-10	7.82477e-09
MRPL50	-2.58828	0.510637	1.06199e-10	7.94935e-09
HILPDA	-3.31976	0.987557	1.0965e-10	8.1777e-09
CD320	-5.2199	1.73285	1.14242e-10	8.48922e-09
DLEU2	-3.42835	0.920651	1.18631e-10	8.78341e-09
PNPLA3	-1.79727	0.268244	1.21353e-10	8.9525e-09
HERC4	-3.61284	1.39411	1.38337e-10	1.01323e-08
CDH18	-1.86533	0.257356	1.39866e-10	1.02077e-08
ZNF793	-4.49088	1.58133	1.54012e-10	1.1147e-08
SERPINB5	-1.22045	0.150399	1.54372e-10	1.1147e-08
POLR2J3	-1.79556	0.201824	1.64802e-10	1.18582e-08
NLN	-2.69088	0.703934	1.69407e-10	1.21468e-08
KLLN	-3.12322	0.933593	1.74176e-10	1.24451e-08
AC016629.8	-1.43436	0.247009	1.81114e-10	1.28957e-08
PPP1R27	-1.51048	0.198623	1.84382e-10	1.30828e-08
C1QB	-2.12029	0.219143	2.00548e-10	1.41806e-08
ADAMTS18	-1.17987	0.133522	2.31385e-10	1.63047e-08
AP4S1	-2.99591	0.799709	2.36385e-10	1.65998e-08
SPRR1A	-1.07291	0.0960812	2.3855e-10	1.66944e-08
TRPM8	-3.29968	0.508587	2.47741e-10	1.72784e-08
MGP	-5.68138	2.1889	2.48664e-10	1.72838e-08
C21orf62	-3.57117	1.08454	2.82476e-10	1.95674e-08
CCDC141	-1.18862	0.164958	2.98307e-10	2.05943e-08
TSPAN10	-1.98126	0.382655	3.26806e-10	2.24858e-08
ARGFX	-2.55632	0.548819	3.44271e-10	2.3608e-08
NRAS	-3.58908	0.957286	3.50463e-10	2.38866e-08
CRAMP1L	-2.93467	0.988241	3.50671e-10	2.38866e-08
MMP28	-1.77231	0.159311	3.52232e-10	2.39132e-08
COL5A1	-2.33499	0.214867	3.69736e-10	2.49358e-08
LOC100129550	-3.37355	0.638146	3.82315e-10	2.56151e-08
OPA3	-3.97125	1.4149	3.91685e-10	2.61571e-08
ATCAY	-3.13696	0.919492	3.98506e-10	2.6465e-08
SPTLC1	-3.05355	0.97241	3.98886e-10	2.6465e-08
TRPM3	-2.07792	0.519576	4.2442e-10	2.8068e-08
CGNL1	-2.53593	0.584044	4.30001e-10	2.83454e-08
CNRIP1	-2.67207	0.492301	5.05579e-10	3.3008e-08
NDST3	-1.26647	0.1535	5.24139e-10	3.41108e-08
PPP1R3C	-3.1091	0.479451	5.33104e-10	3.4584e-08
ZAK	-5.02703	1.94842	5.61345e-10	3.63009e-08
SLPI	-4.1997	0.899763	5.70535e-10	3.67788e-08
KIF18B	-2.39427	0.559805	5.88055e-10	3.7789e-08
RHBG	-2.48515	0.451627	6.04745e-10	3.87397e-08
TRMT10B	-3.17125	0.860047	6.86338e-10	4.38291e-08
CLDN16	-1.96008	0.331017	7.33103e-10	4.66697e-08
FBXO24	-2.79764	0.428886	7.49973e-10	4.75954e-08
FHAD1	-2.25983	0.423161	7.66883e-10	4.85178e-08
UBN2	-3.48988	1.30448	7.74949e-10	4.88768e-08
SEMA4C	-2.53172	0.518012	7.83848e-10	4.92859e-08
MAPKAPK5-AS1	-4.56896	1.532	8.08954e-10	5.07085e-08
PREX2	-3.33119	0.91432	8.67423e-10	5.42073e-08
ARRDC3-AS1	-3.19412	0.826748	8.90639e-10	5.54885e-08
TSPAN4	-2.35342	0.244755	9.08645e-10	5.64382e-08
BNIPL	-1.85682	0.329011	9.33401e-10	5.78001e-08
FUT10	-1.7429	0.18407	1.05875e-09	6.51676e-08
AC074286.1	-2.75793	0.680493	1.13569e-09	6.9555e-08
TRIM29	-1.82888	0.309	1.13684e-09	6.9555e-08
LRP4	-2.74462	0.359554	1.17421e-09	7.16267e-08
WDR13	-5.28272	2.20593	1.23788e-09	7.52858e-08
FDPSP2	-2.08356	0.60536	1.28085e-09	7.76681e-08
SNX10	-2.37208	0.419121	1.33334e-09	8.06121e-08
RELL1	-1.77678	0.373136	1.38145e-09	8.32739e-08
RGS1	-2.95773	0.496845	1.44682e-09	8.69581e-08
DFFB	-3.06511	0.919256	1.45511e-09	8.71393e-08
SLC16A4	-2.35681	0.562863	1.45836e-09	8.71393e-08
LGI3	-1.14868	0.111115	1.51176e-09	9.00668e-08
IGF1	-3.22602	0.831989	1.55863e-09	9.25889e-08
CDH7	-2.62603	0.4341	1.67979e-09	9.94974e-08
CHMP1A	-4.3862	1.58425	1.70344e-09	1.00606e-07
ADAMTS17	-1.66477	0.287257	1.77378e-09	1.04459e-07
SLC44A3	-1.5817	0.263254	1.81198e-09	1.06401e-07
MYL9	-7.56732	4.21268	1.90872e-09	1.11761e-07
LPAR1	-1.94467	0.194428	2.19607e-09	1.28219e-07
PIWIL3	-1.34933	0.250347	2.21599e-09	1.29013e-07
PCDH18	-1.63783	0.146671	2.31329e-09	1.34296e-07
G6PC	-1.90709	0.219992	2.41986e-09	1.40085e-07
PKD1L2	-1.68107	0.342859	2.43082e-09	1.40321e-07
SOX13	-2.49307	0.460908	2.45753e-09	1.41464e-07
KLF8	-1.67583	0.279994	2.60455e-09	1.49505e-07
ST6GAL2	-2.91464	0.719031	2.64382e-09	1.50912e-07
DDX43	-1.28579	0.128541	2.69915e-09	1.53533e-07
COMP	-1.44753	0.12963	2.70477e-09	1.53533e-07
LGALS3BP	-4.98845	1.81481	2.72686e-09	1.54359e-07
OGFOD3	-3.01248	0.968155	2.77318e-09	1.56547e-07
DNAH9	-2.29084	0.447683	2.86408e-09	1.6079e-07
OLAH	-2.183	0.377553	3.08622e-09	1.72786e-07
ANKRD65	-2.50602	0.29722	3.64514e-09	2.0352e-07
COL5A3	-1.15658	0.103574	3.72384e-09	2.07348e-07
SPDYE7P	-2.48431	0.558236	3.86608e-09	2.14683e-07
METTL22	-2.9473	0.878537	4.07087e-09	2.25442e-07
GRK7	-1.27877	0.114517	4.3214e-09	2.3867e-07
RARRES2	-1.886	0.168896	4.4409e-09	2.44609e-07
CCDC136	-2.00704	0.208991	4.71242e-09	2.58867e-07
DOCK5	-2.08277	0.424792	4.74914e-09	2.60184e-07
CTGF	-2.77737	0.430295	4.7848e-09	2.61437e-07
BMS1P4	-1.5873	0.208688	4.83961e-09	2.63726e-07
TRIM72	-1.9004	0.346595	5.12952e-09	2.78042e-07
CHRNB4	-2.32224	0.65956	5.43613e-09	2.93882e-07
DKK3	-1.5835	0.141806	5.47237e-09	2.94447e-07
RRAS	-3.38053	0.630939	5.47541e-09	2.94447e-07
MSRB3	-2.08032	0.411672	5.70979e-09	3.04787e-07
TEX101	-1.71882	0.331067	5.71242e-09	3.04787e-07
MALAT1	5.99213	9.95255	5.73418e-09	3.05151e-07
ZNF471	-2.94026	0.62259	5.82388e-09	3.09119e-07
MFSD4	-3.3638	1.09261	5.87908e-09	3.11241e-07
KTN1-AS1	-1.90651	0.328377	6.24329e-09	3.29668e-07
IL23R	-1.68259	0.269004	6.3043e-09	3.32032e-07
ST8SIA4	-2.56975	0.652656	6.51021e-09	3.41995e-07
GBP4	-2.80217	0.824147	6.82866e-09	3.57804e-07
PRRC1	-4.43213	1.99485	6.86158e-09	3.5861e-07
KSR1	-1.769	0.357128	7.15815e-09	3.73155e-07
PBOV1	-1.202	0.240264	7.2018e-09	3.74475e-07
DCN	-3.0732	0.549704	7.24228e-09	3.75624e-07
SCN11A	-2.33267	0.483078	7.41776e-09	3.8301e-07
MATN2	-3.26344	0.956342	7.42217e-09	3.8301e-07
IYD	-1.63341	0.26794	7.74069e-09	3.9744e-07
SKA1	-2.796	0.718582	7.88644e-09	4.03908e-07
FAM221A	-3.09912	1.07987	7.96516e-09	4.0692e-07
UCHL5	-3.42085	0.969854	8.12858e-09	4.14233e-07
PKD1	-2.77461	0.644694	8.17197e-09	4.15408e-07
CTSZ	-2.84471	0.487522	8.2407e-09	4.17863e-07
DZANK1	-2.85955	0.664407	8.44988e-09	4.26941e-07
TLR5	-1.62982	0.245116	8.46152e-09	4.26941e-07
SLC28A2	-1.37197	0.159959	8.54486e-09	4.30084e-07
LHFPL5	-1.03604	0.175087	9.25494e-09	4.6468e-07
RNPEPL1	-3.16317	0.811123	9.31577e-09	4.66588e-07
RBP1	-1.71294	0.353621	9.34821e-09	4.67068e-07
AKAP8	-2.46776	0.803183	9.40541e-09	4.68779e-07
SRL	-1.80213	0.318799	9.9537e-09	4.949e-07
C4BPB	-1.85062	0.296735	1.01953e-08	5.05684e-07
MPP4	-2.87777	1.11044	1.02423e-08	5.06783e-07
ATP10B	-1.23351	0.150229	1.04815e-08	5.171e-07
ALDH1A3	-5.00394	2.07728	1.11773e-08	5.4906e-07
CCBE1	-1.96546	0.325399	1.1533e-08	5.6517e-07
ZBTB8A	-3.96392	1.73952	1.23272e-08	6.02646e-07
PIGN	-2.03461	0.339376	1.23582e-08	6.02723e-07
PARP11	-1.33547	0.299544	1.25964e-08	6.12874e-07
PHC3	-4.4606	2.52733	1.2981e-08	6.30087e-07
CRX	-2.92039	0.727242	1.3174e-08	6.37109e-07
ZSCAN22	-2.1048	0.565108	1.3188e-08	6.37109e-07
NALCN	-1.31704	0.177901	1.34871e-08	6.5002e-07
PODXL	-1.87102	0.256185	1.37388e-08	6.60592e-07
ARFIP2	-5.1252	2.78407	1.39899e-08	6.71089e-07
UBFD1	-3.04172	0.833061	1.42206e-08	6.80559e-07
SYT17	-2.13386	0.404086	1.44117e-08	6.88092e-07
HOOK3	-3.48519	1.12272	1.47583e-08	7.02995e-07
ZNF506	-2.66575	0.918626	1.4959e-08	7.109e-07
HSP90AA1	4.94624	11.4477	1.51937e-08	7.20379e-07
FAM208A	-3.08066	1.05981	1.55372e-08	7.34959e-07
PTK7	-1.74901	0.347436	1.60527e-08	7.57592e-07
ANKRD30BP2	-2.01145	0.430014	1.63197e-08	7.68416e-07
STRA6	-2.48439	0.550345	1.73026e-08	8.12826e-07
HSD17B13	-1.88443	0.391726	1.78537e-08	8.36792e-07
PTRF	-1.65415	0.203364	1.82681e-08	8.54253e-07
FYCO1	-1.30607	0.303636	1.85664e-08	8.66219e-07
PPEF2	-2.05448	0.373185	1.90586e-08	8.87159e-07
FZD2	-1.1005	0.105498	2.02229e-08	9.37088e-07
C15orf27	-2.02168	0.421398	2.05284e-08	9.4695e-07
PHACTR4	-3.56382	1.63142	2.10373e-08	9.68239e-07
C19orf40	-1.81253	0.263288	2.11255e-08	9.7011e-07
PCDH11X	-2.80123	0.806566	2.16552e-08	9.92207e-07
C10orf67	-1.83662	0.183911	2.27847e-08	1.04162e-06
PLXDC1	-2.48177	0.636787	2.36771e-08	1.08001e-06
FASTKD1	-4.03736	1.26791	2.38029e-08	1.08332e-06
ATP7A	-3.2063	1.02791	2.54092e-08	1.1513e-06
CHRD	-1.25815	0.140164	2.57198e-08	1.1628e-06
SLC25A27	-2.69827	0.547764	2.60049e-08	1.17056e-06
FTSJ2	-4.14018	1.49646	2.6006e-08	1.17056e-06
CSDC2	-1.2394	0.110991	2.63028e-08	1.17942e-06
TNFRSF9	-2.20408	0.592891	2.63192e-08	1.17942e-06
SLC2A10	-1.77796	0.173188	2.63761e-08	1.17942e-06
FBXO6	-2.25269	0.543556	2.68469e-08	1.19785e-06
KIF13B	-3.97651	1.40965	2.70845e-08	1.20582e-06
PHYHIP	-2.08415	0.206078	2.76215e-08	1.22706e-06
TRAPPC2P1	-3.36419	0.883202	2.80351e-08	1.24117e-06
FKBP9L	-1.20208	0.175362	2.80606e-08	1.24117e-06
QRSL1	-2.53893	0.737271	3.11666e-08	1.37557e-06
LRG1	-2.72598	0.770513	3.21363e-08	1.41333e-06
L2HGDH	-2.69558	1.0222	3.21605e-08	1.41333e-06
KBTBD4	-3.72492	1.2145	3.31831e-08	1.45514e-06
PPFIBP1	-2.28913	0.682752	3.46177e-08	1.5148e-06
CCDC163P	-1.69737	0.290104	3.48378e-08	1.52117e-06
ATG10	-2.70074	0.72862	3.61728e-08	1.5761e-06
FCAR	-2.19748	0.672686	3.7075e-08	1.61197e-06
FOXK1	-3.65249	1.65668	3.72086e-08	1.61435e-06
ITGA10	-2.34946	0.669911	3.73024e-08	1.61499e-06
C9orf85	-2.02853	0.651413	3.74608e-08	1.61842e-06
BCAR4	-1.80582	0.161715	3.84536e-08	1.6578e-06
ZNF772	-2.06491	0.465954	3.91761e-08	1.6854e-06
EPAS1	-3.8698	1.29435	3.97908e-08	1.70824e-06
COL15A1	-1.93189	0.234975	4.00256e-08	1.71472e-06
RNF41	-4.83346	2.32483	4.09793e-08	1.75191e-06
ZNHIT6	-1.96978	0.505245	4.14488e-08	1.76504e-06
FFAR4	-1.61616	0.261438	4.21611e-08	1.79119e-06
FUT1	-2.07247	0.607015	4.23297e-08	1.79462e-06
TP53I3	-2.97544	0.674451	4.35533e-08	1.84268e-06
TLR6	-2.44451	0.415447	4.42913e-08	1.87002e-06
ZNF189	-3.20082	0.7543	4.5354e-08	1.91095e-06
SCIMP	-2.33467	0.603325	4.57449e-08	1.92345e-06
FDXR	-2.01068	0.322831	4.66431e-08	1.95719e-06
MUC16	-2.02172	0.541445	4.70698e-08	1.97105e-06
HBS1L	-2.99501	0.736935	4.7303e-08	1.97676e-06
BCAS3	-1.93891	0.346137	4.94113e-08	2.05646e-06
LIX1L	-2.40433	0.755282	5.0492e-08	2.09543e-06
TMEM38B	-1.72847	0.285273	5.05672e-08	2.09543e-06
CPN1	-1.0623	0.104475	5.06555e-08	2.09543e-06
PCAT4	-1.92656	0.207974	5.13819e-08	2.12119e-06
TMEM254-AS1	-2.33005	0.446957	5.35714e-08	2.20712e-06
SNX29P2	-2.89733	0.776601	5.49369e-08	2.25429e-06
SBF2	-3.8817	1.87326	5.53015e-08	2.2647e-06
TMEM105	-1.53238	0.284052	5.55558e-08	2.27057e-06
CAV2	-1.66831	0.429693	5.60158e-08	2.28479e-06
CDC14B	-3.70482	1.09538	5.64347e-08	2.2973e-06
MICAL3	-3.504	1.31064	5.65851e-08	2.29884e-06
PTPRB	-2.02339	0.439192	5.68166e-08	2.30366e-06
SLC5A10	-2.03443	0.449513	5.73556e-08	2.32091e-06
ORM1	-4.28378	1.27615	5.80661e-08	2.34502e-06
ZNF490	-3.69935	1.6973	6.08045e-08	2.45077e-06
LOC646214	-3.03276	1.34626	6.55782e-08	2.63798e-06
ALPL	-1.99552	0.260476	6.63168e-08	2.66244e-06
SERPINF1	-1.56717	0.257653	6.68886e-08	2.68014e-06
REL	-2.30297	0.699575	6.72962e-08	2.69119e-06
CORIN	-2.19418	0.549714	6.8243e-08	2.72372e-06
C3orf35	-1.09287	0.166251	7.06259e-08	2.81333e-06
DYNC2LI1	-2.96875	1.00304	7.12515e-08	2.83146e-06
CCDC142	-4.14029	2.52587	7.1358e-08	2.83146e-06
DGKB	-1.88773	0.416689	7.35405e-08	2.9124e-06
PARD6B	-2.61874	0.7326	7.3738e-08	2.91457e-06
S100A16	-4.29102	1.87764	7.43133e-08	2.926e-06
PTPN13	-1.77843	0.405841	7.57136e-08	2.97422e-06
LINC00671	-1.32015	0.135401	7.68483e-08	3.00267e-06
RNF138	-2.55689	0.687853	7.75237e-08	3.02328e-06
CCDC120	-2.39846	0.736123	7.92534e-08	3.08484e-06
C19orf70	-4.12475	1.8516	8.05296e-08	3.12856e-06
RPS9	-5.44568	4.32648	8.22205e-08	3.18819e-06
PTRH1	-3.08832	0.705566	8.42491e-08	3.26066e-06
PPFIA3	-1.03419	0.115905	8.70428e-08	3.35607e-06
PLA1A	-1.70497	0.162206	8.82349e-08	3.39563e-06
PTEN	-3.88128	1.45442	8.90179e-08	3.41932e-06
GDPD1	-2.23267	0.528119	9.00064e-08	3.45081e-06
CHMP1B	-2.43814	0.809978	9.02957e-08	3.45542e-06
AVIL	-1.98551	0.305899	9.07837e-08	3.4676e-06
PPP2R5B	-2.68031	0.655146	9.14025e-08	3.48472e-06
HSPB6	-3.98664	1.16036	9.19462e-08	3.49892e-06
HNRNPA1	4.45126	6.25931	9.59395e-08	3.6441e-06
ARFIP1	-4.12126	1.58091	9.91129e-08	3.75765e-06
ZSWIM1	-2.74962	0.813408	9.97153e-08	3.77349e-06
EEFSEC	-2.2931	0.444877	1.00251e-07	3.78673e-06
SLC5A1	-1.36715	0.138429	1.00645e-07	3.79221e-06
ACSM5	-1.18191	0.111206	1.00767e-07	3.79221e-06
ZNF321P	-1.79884	0.446137	1.01037e-07	3.79541e-06
KLHL21	-3.94746	1.74901	1.02826e-07	3.84844e-06
ASB11	-1.62868	0.379794	1.03211e-07	3.8558e-06
GMDS	-3.44643	1.05265	1.03942e-07	3.87601e-06
RASGRP3	-3.02681	1.19044	1.07699e-07	3.99572e-06
ZNF616	-2.31441	0.69804	1.07779e-07	3.99572e-06
TTC39A	-2.99093	0.919181	1.07801e-07	3.99572e-06
GRASP	-2.15766	0.270819	1.07934e-07	3.99572e-06
FBXL18	-3.48733	1.35687	1.09611e-07	4.05046e-06
TMEM212	-3.24057	1.2114	1.10444e-07	4.07385e-06
TUBGCP6	-2.84715	0.813123	1.14354e-07	4.21048e-06
WDR92	-2.76159	1.06675	1.14651e-07	4.21384e-06
CALD1	-6.16432	4.05222	1.17884e-07	4.32487e-06
KDM2B	-3.64205	1.33469	1.20964e-07	4.42992e-06
ZNF846	-3.28034	1.15085	1.24777e-07	4.5614e-06
ADAM6	-4.80086	3.62093	1.2893e-07	4.7048e-06
CDH6	-1.78189	0.41486	1.30879e-07	4.76738e-06
SLC12A9	-2.05766	0.735585	1.33301e-07	4.83839e-06
LINC-PINT	-2.67447	0.755702	1.35297e-07	4.90211e-06
APOLD1	-2.34431	0.481687	1.36531e-07	4.93806e-06
SLC24A3	-2.29576	0.586713	1.38765e-07	5.01e-06
TRIOBP	-3.65826	1.41687	1.41903e-07	5.11425e-06
DAW1	-1.78853	0.332292	1.42531e-07	5.12263e-06
INHBA-AS1	-1.52393	0.226164	1.4278e-07	5.12263e-06
C19orf18	-1.00323	0.128448	1.43149e-07	5.12303e-06
CXCL17	-1.07881	0.228803	1.44596e-07	5.16575e-06
GPR110	-1.93678	0.556884	1.45131e-07	5.17583e-06
AZGP1	-5.60525	2.76063	1.45404e-07	5.17652e-06
FKBP14	-2.7163	0.699485	1.48579e-07	5.28038e-06
LCMT1	-4.43156	2.06007	1.51943e-07	5.39056e-06
IGFBP6	-1.55237	0.235809	1.58343e-07	5.60787e-06
HPD	-1.12679	0.155933	1.5947e-07	5.63801e-06
MEIOB	-2.01275	0.21552	1.60589e-07	5.66775e-06
GGT5	-1.83745	0.188794	1.62019e-07	5.70838e-06
NCBP1	-3.02364	1.3352	1.63693e-07	5.75085e-06
SENP5	-2.33636	0.795705	1.67618e-07	5.86521e-06
SBSPON	-1.38214	0.349069	1.69484e-07	5.92036e-06
CCBL1	-2.24862	0.615415	1.77968e-07	6.20611e-06
SLC25A4	-3.71163	1.70508	1.78498e-07	6.21399e-06
LOC284023	-3.03877	1.06013	1.80969e-07	6.2893e-06
SPTY2D1	-1.88099	0.563629	1.8236e-07	6.31614e-06
CLCN5	-2.90672	0.751304	1.83721e-07	6.34178e-06
COL6A2	-1.7426	0.297999	1.84669e-07	6.36377e-06
COL3A1	-1.43234	0.171848	1.88727e-07	6.49265e-06
SYNPO2	-3.12613	0.925793	1.9615e-07	6.73668e-06
LAMP3	-1.36061	0.212806	2.02156e-07	6.90811e-06
SYNPO2L	-1.80142	0.432175	2.06889e-07	7.05804e-06
FBXL20	-2.78403	1.22367	2.07852e-07	7.07909e-06
NANOS1	-2.69846	0.618482	2.10502e-07	7.15304e-06
ADM2	-1.86456	0.38546	2.10723e-07	7.15304e-06
PMS2	-2.21701	0.705197	2.1612e-07	7.31193e-06
ICA1L	-2.84029	0.863664	2.1919e-07	7.40355e-06
CCDC41	-2.20584	0.523076	2.23861e-07	7.54885e-06
SLC52A1	-1.9952	0.416266	2.26129e-07	7.61276e-06
LRRC57	-2.3457	0.5922	2.41667e-07	8.10912e-06
ADORA2A-AS1	-1.91713	0.467012	2.45625e-07	8.21496e-06
PCDH11Y	-1.81517	0.459699	2.46441e-07	8.2288e-06
ANKRD20A9P	-3.81591	2.04139	2.49017e-07	8.30125e-06
UNC80	-2.3226	0.586226	2.5477e-07	8.47919e-06
STAC3	-1.48866	0.133312	2.58928e-07	8.60356e-06
MPO	-2.05353	0.383485	2.75636e-07	9.14385e-06
PLBD1	-1.66521	0.384948	2.76441e-07	9.15569e-06
CCDC150	-2.21328	0.594416	2.7896e-07	9.22419e-06
USP50	-1.52675	0.174203	2.79913e-07	9.24076e-06
ZNF833P	-2.0367	0.526196	2.86774e-07	9.45196e-06
NDST4	-1.23782	0.251642	2.92047e-07	9.61029e-06
JPX	-2.10833	0.709034	2.94212e-07	9.66597e-06
CEBPD	-3.17006	0.994701	3.01735e-07	9.89719e-06
SFTPA2	-1.95308	0.404919	3.05194e-07	9.99014e-06
VIPR2	-1.0851	0.221508	3.05546e-07	9.99014e-06
GALNT15	-1.709	0.348168	3.07102e-07	1.0009e-05
ZNF512	-3.60581	1.34411	3.10859e-07	1.00992e-05
SAA2	-1.03131	0.092356	3.19742e-07	1.03713e-05
CCT6B	-2.1104	0.28912	3.20443e-07	1.03776e-05
DAND5	-2.12805	0.620983	3.25139e-07	1.0513e-05
PTPN21	-2.63796	0.697497	3.32177e-07	1.07236e-05
SOD3	-2.05143	0.381848	3.37322e-07	1.08725e-05
RPL23AP32	-1.38409	0.142806	3.62567e-07	1.16678e-05
ZAN	-1.26682	0.151494	3.67882e-07	1.18202e-05
GPKOW	-3.51517	1.22874	3.70584e-07	1.18883e-05
MELK	-2.35304	0.842103	3.7189e-07	1.19115e-05
NAA38	-3.77277	1.84232	3.73674e-07	1.195e-05
CX3CL1	-2.02808	0.414306	3.77369e-07	1.20493e-05
RGL3	-1.83597	0.24908	3.80273e-07	1.2123e-05
NDUFA12	-4.20973	2.40064	3.85161e-07	1.22597e-05
FAM73A	-3.27547	1.32451	3.88976e-07	1.23619e-05
CYP46A1	-1.93683	0.43363	3.89622e-07	1.23632e-05
TMEM45A	-4.61442	2.35576	3.9195e-07	1.24178e-05
PRODH	-1.05223	0.154449	3.93666e-07	1.24529e-05
TEX2	-3.46406	1.3978	3.96877e-07	1.25351e-05
DDX51	-3.63616	1.71591	3.99486e-07	1.2598e-05
ZNF587	-2.71534	1.10361	4.08099e-07	1.28498e-05
EHD2	-1.91471	0.335615	4.12313e-07	1.29625e-05
CRYZL1	-2.60822	1.22466	4.1667e-07	1.30593e-05
CPA4	-1.61883	0.346479	4.21419e-07	1.31879e-05
FCER1A	-1.38817	0.143751	4.23564e-07	1.32348e-05
PTCHD1	-1.53579	0.196174	4.2965e-07	1.34044e-05
ZC3H7B	-2.82192	0.790594	4.47425e-07	1.39377e-05
MLEC	5.75897	5.60833	4.51167e-07	1.40329e-05
HSD17B7P2	-1.15377	0.207793	4.54084e-07	1.40915e-05
OPHN1	-3.84002	2.18417	4.54432e-07	1.40915e-05
FLG2	-2.12922	0.597962	4.57542e-07	1.41665e-05
KLK11	-2.40516	0.556218	4.66298e-07	1.44157e-05
SPAST	-2.87532	0.833458	4.85569e-07	1.49437e-05
PTGIS	-1.52544	0.412695	4.87361e-07	1.49763e-05
SMCR8	-2.49528	1.09352	4.94868e-07	1.51841e-05
PLA2G4E	-1.54923	0.388789	4.9896e-07	1.52867e-05
NKPD1	-1.23752	0.165783	5.04146e-07	1.54225e-05
LINC00887	-1.65624	0.310291	5.20459e-07	1.5874e-05
ZNF773	-2.42306	0.585104	5.21886e-07	1.58938e-05
SLC7A5P2	-2.21786	0.626171	5.26399e-07	1.60074e-05
FBXO45	-3.08196	1.22257	5.27281e-07	1.60104e-05
RTDR1	-2.40841	0.648164	5.51148e-07	1.67103e-05
UPB1	-1.60628	0.244775	5.54331e-07	1.67819e-05
MSH5	-3.27997	1.37257	5.59294e-07	1.69071e-05
UNC79	-1.05262	0.151083	5.79951e-07	1.75056e-05
SDC4	-2.57887	0.613197	5.92616e-07	1.78615e-05
MAGEB10	-1.92785	0.527629	6.01369e-07	1.80926e-05
SLC25A20	-1.50014	0.214896	6.02052e-07	1.80926e-05
MRPL48	-4.25773	1.85385	6.03281e-07	1.81029e-05
SLC4A4	-1.94365	0.38952	6.1192e-07	1.83352e-05
FAM117B	-2.03234	0.719554	6.1757e-07	1.84774e-05
TULP2	-1.33377	0.119442	6.24426e-07	1.86552e-05
DST	-2.60884	0.958194	6.31838e-07	1.88491e-05
TGFB3	-1.80932	0.285916	6.37388e-07	1.89593e-05
GPR82	-3.02791	1.34135	6.71714e-07	1.99223e-05
EXD3	-3.14965	0.968533	7.16687e-07	2.11946e-05
FUT2	-2.15698	0.622643	7.20044e-07	2.12632e-05
PIK3C2B	-2.45649	0.63969	7.25496e-07	2.13932e-05
FAM209B	-1.08928	0.122457	7.35084e-07	2.16447e-05
SETD1A	-1.87495	0.35456	7.44674e-07	2.18955e-05
C1orf210	-2.04157	0.542999	7.50971e-07	2.2049e-05
ZNF799	-1.12756	0.190182	7.65658e-07	2.2448e-05
BMP7	-1.29515	0.345423	7.66997e-07	2.2455e-05
SULT2B1	-1.90371	0.249365	7.71571e-07	2.25566e-05
DOCK8	-2.42743	0.836646	7.87938e-07	2.30021e-05
SFMBT2	-1.77629	0.427852	7.96405e-07	2.32162e-05
GUCA1A	-1.05653	0.102862	7.98755e-07	2.32515e-05
SRGAP3	-2.19219	0.602793	8.06998e-07	2.34247e-05
HTRA3	-1.17218	0.104972	8.34912e-07	2.41663e-05
PPARA	-1.83581	0.450696	8.4921e-07	2.45454e-05
NGDN	-3.59685	1.59543	8.55003e-07	2.4678e-05
MESP1	-1.78902	0.364411	8.68815e-07	2.50412e-05
APLP2	-4.59579	3.7327	8.70802e-07	2.50632e-05
DZIP1	-1.72271	0.425156	9.03083e-07	2.59557e-05
LENEP	-1.3754	0.12317	9.24576e-07	2.65361e-05
ADCY10	-2.01637	0.361251	9.4184e-07	2.69937e-05
TAC4	-1.31514	0.117774	9.44939e-07	2.70446e-05
CSNK1G1	-2.33989	0.893575	9.62323e-07	2.74652e-05
EGFLAM	-1.40754	0.1362	9.76501e-07	2.7831e-05
TINCR	-1.5443	0.352515	9.81908e-07	2.79461e-05
MED1	-3.23574	0.973211	9.91614e-07	2.81831e-05
ZSWIM8	-3.23358	1.66581	9.94406e-07	2.82232e-05
SLC38A8	-1.71416	0.209632	1.03623e-06	2.93694e-05
MACC1	-2.53316	1.01234	1.04809e-06	2.96645e-05
NUGGC	-1.46619	0.373141	1.05073e-06	2.96979e-05
LRRD1	-1.88356	0.52854	1.05451e-06	2.97638e-05
LRP10	-4.31279	2.93954	1.06308e-06	2.98469e-05
ZNF785	-2.05752	0.540728	1.0633e-06	2.98469e-05
FGFR1	-3.42202	1.20275	1.10246e-06	3.0819e-05
INE1	-1.38185	0.15391	1.1152e-06	3.10903e-05
ECHDC1	-3.37621	1.13641	1.11899e-06	3.11534e-05
C5	-1.58481	0.299439	1.12676e-06	3.13269e-05
GLTSCR2	-3.55339	1.2825	1.13224e-06	3.14365e-05
HTR3E	-1.53648	0.137595	1.14821e-06	3.18368e-05
FGFR2	-1.39286	0.330537	1.15234e-06	3.19079e-05
MRPL52	-3.28078	1.84706	1.1557e-06	3.19577e-05
NPTXR	-1.62489	0.436618	1.1928e-06	3.29055e-05
DNASE2	-2.38188	0.708328	1.1932e-06	3.29055e-05
ZNF681	-1.82265	0.459996	1.1976e-06	3.29825e-05
PTMA	4.22116	6.82194	1.20119e-06	3.30367e-05
MED18	-2.41777	0.765556	1.20475e-06	3.30902e-05
HSPG2	-2.25276	0.591598	1.22841e-06	3.36947e-05
GPC4	-1.45822	0.159647	1.24285e-06	3.40452e-05
SLC35F6	-2.49319	0.802427	1.25305e-06	3.42784e-05
TNKS	-2.56845	1.02532	1.25539e-06	3.42966e-05
KLK4	-4.54343	2.7752	1.2676e-06	3.45839e-05
ZNF445	-2.26609	0.719888	1.27344e-06	3.4697e-05
ZNF691	-1.70954	0.270076	1.29809e-06	3.53215e-05
NEK2	-1.98877	0.480089	1.31223e-06	3.56322e-05
PEAK1	-3.6547	1.84626	1.313e-06	3.56322e-05
PTPN14	-2.96682	1.44639	1.33154e-06	3.60876e-05
QSOX1	-3.38371	1.23545	1.34905e-06	3.65136e-05
MOB2	-2.87754	0.826252	1.36102e-06	3.6782e-05
SLC41A2	-1.14622	0.285965	1.37043e-06	3.69455e-05
CC2D2A	-3.21472	1.24593	1.37783e-06	3.70962e-05
CCDC122	-2.92315	1.28803	1.38697e-06	3.72932e-05
ROR2	-1.1423	0.115482	1.42468e-06	3.82567e-05
PALM	-1.69116	0.450693	1.45372e-06	3.89343e-05
CSGALNACT1	-1.94972	0.433447	1.45638e-06	3.89543e-05
LAMB3	-2.35983	0.719123	1.46299e-06	3.908e-05
SRRM2-AS1	-2.3514	0.522889	1.49389e-06	3.98014e-05
PPP1R3B	-3.37502	1.50038	1.55468e-06	4.12888e-05
C12orf65	-3.09746	1.32691	1.55578e-06	4.12888e-05
DNAH10	-1.26815	0.258362	1.55985e-06	4.13431e-05
CCDC30	-3.8172	2.06739	1.58163e-06	4.18661e-05
GRIK3	-1.35446	0.199556	1.58751e-06	4.19675e-05
APOC1	-1.37075	0.1287	1.60765e-06	4.24449e-05
C7	-1.6216	0.242951	1.6158e-06	4.2605e-05
EIF5	5.36353	5.58853	1.648e-06	4.33982e-05
TMPRSS3	-1.04514	0.201968	1.72831e-06	4.53377e-05
SLC36A2	-2.56863	0.83183	1.77198e-06	4.6364e-05
HEATR5A	-2.26512	0.723452	1.83582e-06	4.79732e-05
TMC7	-1.27098	0.29595	1.84436e-06	4.81059e-05
CLUAP1	-2.22984	0.60964	1.84561e-06	4.81059e-05
METTL2A	-2.60915	0.964336	1.86033e-06	4.83067e-05
PRELP	-1.69226	0.383151	1.86041e-06	4.83067e-05
TDRD12	-1.41316	0.170244	1.8997e-06	4.92645e-05
CCDC62	-1.17843	0.288554	1.90269e-06	4.92793e-05
MYEF2	-1.89838	0.634913	1.9721e-06	5.08906e-05
SHROOM4	-2.18258	0.474892	1.97237e-06	5.08906e-05
UBOX5	-2.00222	0.625007	1.9758e-06	5.09149e-05
LOH12CR2	-1.51046	0.302524	1.98338e-06	5.09956e-05
LGR6	-1.48115	0.236626	1.98517e-06	5.09956e-05
CLN6	-3.18481	1.06609	1.98642e-06	5.09956e-05
DHRS4L2	-3.06636	0.95797	2.0086e-06	5.15002e-05
XPR1	-2.18283	0.855068	2.01156e-06	5.15115e-05
ZNF805	-2.19625	0.829913	2.04545e-06	5.21831e-05
ZNF177	-1.63792	0.362183	2.05094e-06	5.22582e-05
SEC14L4	-1.48068	0.248076	2.0582e-06	5.23776e-05
COL6A1	-3.57668	1.27097	2.06712e-06	5.25393e-05
JAK3	-3.0637	1.51317	2.09856e-06	5.32722e-05
CRTAM	-1.18033	0.153794	2.14381e-06	5.43532e-05
KIR3DX1	-1.24588	0.139186	2.14932e-06	5.44255e-05
ZNF543	-1.56023	0.433184	2.16373e-06	5.46548e-05
UNC13A	-1.72006	0.409259	2.17284e-06	5.48172e-05
ITIH5	-2.64053	0.763978	2.22184e-06	5.59844e-05
SPATA33	-2.465	0.789625	2.2695e-06	5.71149e-05
ZNF568	-2.46594	0.723276	2.35783e-06	5.9192e-05
ARHGAP1	-3.20361	1.55853	2.36872e-06	5.93925e-05
ECE1	-3.36288	1.52029	2.40715e-06	6.02819e-05
CST3	-5.64324	3.81635	2.41893e-06	6.05029e-05
ZNF160	-2.3224	0.856506	2.43408e-06	6.08073e-05
FXYD3	-4.18826	2.48557	2.44219e-06	6.09354e-05
TBX6	-1.89638	0.384702	2.45777e-06	6.12495e-05
HMGB3P1	-1.23062	0.288703	2.50203e-06	6.22764e-05
ARL1	-4.34148	2.903	2.51127e-06	6.24304e-05
SCAI	-2.65655	1.20301	2.5161e-06	6.24746e-05
SFN	-2.88983	1.07064	2.55766e-06	6.33525e-05
C1orf106	-1.60731	0.31732	2.56173e-06	6.33625e-05
CAPNS1	4.76005	8.07678	2.56427e-06	6.33625e-05
ERCC4	-1.3891	0.435415	2.6212e-06	6.46912e-05
ABCC1	-2.52511	0.668549	2.69058e-06	6.61636e-05
IRAK4	-2.03013	0.546569	2.70258e-06	6.63788e-05
CROT	-3.84525	1.61825	2.72736e-06	6.69071e-05
WNK4	-2.4339	0.92401	2.78643e-06	6.82741e-05
HIST2H2BF	-1.92881	0.536791	2.81369e-06	6.88597e-05
PROSER2	-1.693	0.351563	2.88217e-06	7.02829e-05
YWHAZ	4.25168	9.21789	2.91229e-06	7.09329e-05
MEFV	-1.66179	0.481599	2.94646e-06	7.16797e-05
ATP1A4	-1.77997	0.488194	3.01614e-06	7.32649e-05
EML2	-2.3155	0.526257	3.01879e-06	7.32649e-05
MYH14	-2.15934	0.63028	3.03446e-06	7.35578e-05
APOBEC3F	-2.01489	0.603732	3.07391e-06	7.44257e-05
SET	4.45635	5.40123	3.09451e-06	7.48359e-05
ANKRD40	-2.08674	0.639544	3.12662e-06	7.54566e-05
ADAM15	-2.11792	0.499608	3.16492e-06	7.6178e-05
MIER2	-1.72434	0.302444	3.17944e-06	7.64375e-05
CCRN4L	-2.1415	0.575464	3.22307e-06	7.73045e-05
SIRT5	-1.59079	0.441706	3.29489e-06	7.88419e-05
TSIX	-3.70559	1.88382	3.33158e-06	7.96267e-05
TMEM17	-1.56495	0.36966	3.37483e-06	8.04721e-05
C2orf15	-2.15663	0.299573	3.3907e-06	8.06624e-05
RNF212	-3.13389	1.06619	3.48335e-06	8.2674e-05
EFS	-1.15037	0.138251	3.56613e-06	8.43723e-05
L1TD1	-1.48346	0.34161	3.56729e-06	8.43723e-05
MAT2A	-4.01635	2.90669	3.6109e-06	8.5305e-05
MSS51	-3.01441	2.09591	3.62623e-06	8.55681e-05
MYL12B	4.54009	5.21738	3.79917e-06	8.95457e-05
CBFA2T2	-3.79116	2.53974	3.87082e-06	9.08154e-05
LYRM7	-2.91017	1.26837	3.92465e-06	9.19727e-05
PYCRL	-1.59917	0.518909	3.95434e-06	9.25624e-05
C17orf75	-3.03532	1.54078	3.96612e-06	9.27319e-05
PCBD2	-1.62289	0.454641	4.01197e-06	9.36967e-05
ZNF527	-2.06501	0.571422	4.06141e-06	9.46896e-05
ANKHD1	4.94899	4.71686	4.06684e-06	9.46896e-05
CYP2B7P	-1.82524	0.474185	4.06839e-06	9.46896e-05
TTLL3	-3.15131	1.74449	4.13857e-06	9.62135e-05
TOR1AIP2	-4.11574	2.97807	4.29104e-06	9.91939e-05
ZNF853	-1.04807	0.0938573	4.36349e-06	0.000100755
PPP2R3C	-3.49892	1.70349	4.3708e-06	0.00010081
SLC39A5	-1.61965	0.382416	4.38956e-06	0.000101128
GTF2IRD2B	-1.09234	0.28832	4.40333e-06	0.000101331
XRCC2	-1.57597	0.366152	4.42288e-06	0.000101667
CC2D1A	-1.43477	0.42839	4.43834e-06	0.000101907
CEACAM8	-1.88335	0.420753	4.46005e-06	0.000102291
FBLIM1	-3.47288	1.60837	4.6416e-06	0.000106114
HSPA12A	-1.85447	0.350742	4.64232e-06	0.000106114
APOL2	-2.57644	0.96998	4.6933e-06	0.000106871
MORN4	-3.15338	1.08177	4.69514e-06	0.000106871
ZNF737	-2.7293	1.27131	4.69638e-06	0.000106871
DCAF16	-1.8281	0.523253	4.73877e-06	0.000107477
NMT2	-3.26515	1.58322	4.79081e-06	0.000108537
PCGF6	-1.8953	0.627382	4.80749e-06	0.000108674
LYRM4	-2.27226	0.734367	4.8549e-06	0.000109503
SP4	-1.17249	0.249752	4.8773e-06	0.000109887
UPK3BL	-1.34749	0.241424	4.89557e-06	0.000110177
CADM1	-1.54788	0.332557	4.96024e-06	0.000111265
C1orf174	-2.05131	0.604116	5.04027e-06	0.000112781
SLC15A1	-1.99809	0.569054	5.04438e-06	0.000112781
RAB42	-1.09084	0.246053	5.12628e-06	0.000114145
NLRP12	-2.82051	1.13553	5.16154e-06	0.000114773
C1orf194	-1.39201	0.183194	5.17868e-06	0.000115029
KIF3A	-2.14037	0.833202	5.23735e-06	0.000116205
PPP1R12B	-1.56422	0.326003	5.28929e-06	0.000117231
PPIP5K1	-1.04355	0.193886	5.32397e-06	0.000117775
METRN	-1.16698	0.171395	5.32536e-06	0.000117775
DHRS4	-2.97795	1.09366	5.35372e-06	0.000118274
DCAF4	-2.33607	0.781581	5.40739e-06	0.000119331
DLGAP1-AS1	-1.17725	0.162698	5.43915e-06	0.000119902
MUC1	-2.85185	1.33253	5.44559e-06	0.000119915
LINC00470	-1.44995	0.391045	5.47842e-06	0.000120507
RALGAPA1	-1.6211	0.662963	5.49601e-06	0.000120764
FANCD2	-1.94704	0.629071	5.52517e-06	0.00012117
C19orf35	-2.234	0.691654	5.52633e-06	0.00012117
RP11-789C17.3	-1.21077	0.108427	5.57888e-06	0.000122191
C3orf72	-1.44662	0.312	5.62525e-06	0.000123075
SH3BP1	-2.57269	0.819698	5.75573e-06	0.00012567
C16orf45	-1.1962	0.139575	5.75614e-06	0.00012567
RNF144B	-3.03709	1.15227	5.86384e-06	0.000127748
CLCC1	-3.77621	2.12449	5.95399e-06	0.000129574
ZNF747	-1.82588	0.529055	5.9604e-06	0.000129575
GPC6	-2.15266	0.526444	6.06028e-06	0.000131467
WFDC1	-1.33305	0.195129	6.16473e-06	0.000133445
TIMP2	-3.29732	1.33294	6.17107e-06	0.000133445
ERLIN2	-3.02569	1.76708	6.30355e-06	0.000136166
ANKHD1-EIF4EBP3	5.08143	4.90443	6.41618e-06	0.000138453
SPRYD7	-1.61032	0.472898	6.43474e-06	0.000138707
KCNA7	-1.15891	0.166071	6.49071e-06	0.000139619
CYBA	-1.75859	0.453258	6.53006e-06	0.000140317
FLVCR1	-2.95569	1.38115	6.62691e-06	0.000142099
ZNF257	-2.00163	0.874586	6.65929e-06	0.000142547
SH3RF2	-1.3264	0.299403	6.66174e-06	0.000142547
SLC11A1	-2.0997	0.611888	6.69869e-06	0.000143153
FCER2	-1.62505	0.486063	6.70406e-06	0.000143153
TCN2	-1.01698	0.127201	6.74965e-06	0.000143939
DBT	-3.26114	1.67812	6.7591e-06	0.000143939
PHLDB2	-1.72493	0.365812	6.762e-06	0.000143939
KCNMB4	-2.18226	0.511123	6.81326e-06	0.000144879
FXN	-2.53092	1.21992	6.86324e-06	0.00014579
CRTAP	-3.69305	1.92892	6.88852e-06	0.000146175
ULBP3	-1.53334	0.411814	6.98644e-06	0.00014764
FGGY	-2.77667	0.779764	7.04993e-06	0.000148828
MEIS3	-1.39586	0.212269	7.11336e-06	0.000150012
FAM169B	-1.51519	0.162365	7.16357e-06	0.00015076
AKT3	-2.72602	1.07389	7.44512e-06	0.000156524
INCA1	-1.57646	0.42081	7.47732e-06	0.000157039
CCDC69	-3.14438	1.59967	7.6234e-06	0.000159854
TMTC1	-1.29769	0.308989	7.62698e-06	0.000159854
NFKBIB	-2.49794	1.00384	7.71985e-06	0.000161634
ZNF815P	-1.44338	0.283765	7.76598e-06	0.000162317
DUSP28	-2.54976	0.905229	7.76834e-06	0.000162317
CHRNA6	-1.01711	0.0910845	7.90815e-06	0.000165005
ITGB6	-1.82838	0.53613	7.91313e-06	0.000165005
TMEM184C	-2.22427	0.66148	7.98052e-06	0.000166241
ZNF273	-3.22955	1.38583	8.09203e-06	0.000168392
HOGA1	-1.11912	0.194731	8.16027e-06	0.000169639
COL8A1	-1.27396	0.130084	8.45352e-06	0.000175378
WDR17	-1.37842	0.343385	8.57949e-06	0.000177695
DCUN1D2	-2.76139	1.036	8.59278e-06	0.000177726
MED6	-3.41369	1.61677	8.67664e-06	0.000179279
HIF3A	-1.21625	0.273448	8.76745e-06	0.00018079
STAMBPL1	-1.78664	0.642032	8.80969e-06	0.000181478
PDDC1	-2.58722	1.3097	9.09393e-06	0.000187144
ADIPOQ	-1.49486	0.332282	9.11694e-06	0.000187429
STX11	-2.34764	0.823111	9.31702e-06	0.000191267
ZSCAN29	-2.83063	1.50481	9.32235e-06	0.000191267
HN1	4.78723	5.37389	9.40706e-06	0.000192812
RPL30	3.4906	10.1637	9.4433e-06	0.000193361
FLT1	-1.53619	0.526497	9.54984e-06	0.000195346
UBIAD1	-2.49178	1.04356	9.60303e-06	0.000196238
SMC6	-2.04178	0.691138	9.65643e-06	0.000197132
QTRTD1	-2.47707	1.2472	1.0308e-05	0.000209597
RNF125	-2.58504	1.18832	1.04556e-05	0.000212174
PRR11	-2.58427	1.20951	1.0466e-05	0.000212174
DLG1	-2.45711	0.983423	1.05267e-05	0.000213193
SEL1L2	-1.22773	0.123856	1.06252e-05	0.000214977
C9orf135	-1.36367	0.122119	1.08509e-05	0.000218715
MYO16	-1.78325	0.388638	1.08528e-05	0.000218715
APAF1	-1.6009	0.521931	1.08961e-05	0.000219243
LRRFIP1	4.4073	6.06274	1.09005e-05	0.000219243
ZNF780B	-2.22887	0.819582	1.09254e-05	0.000219529
GFOD2	-2.75899	1.31617	1.10745e-05	0.000222307
FAM153A	-1.23488	0.320038	1.13086e-05	0.000226533
FAM91A1	-2.11267	0.5952	1.13183e-05	0.000226533
RNF43	-2.23241	0.572554	1.13414e-05	0.000226772
SHPK	-1.9749	0.542731	1.16782e-05	0.000233279
IRAK3	-2.53766	0.86039	1.17101e-05	0.000233688
ZNF302	-2.41017	0.948639	1.1831e-05	0.000235639
PEX26	-1.37821	0.419098	1.18793e-05	0.000236372
SIRPB2	-1.51492	0.347326	1.21855e-05	0.000241993
ANKS3	-1.17252	0.28722	1.2433e-05	0.000245613
NOTCH4	-1.84494	0.463286	1.25104e-05	0.000246766
MTPAP	-1.77407	0.623812	1.26317e-05	0.000248918
LRRC56	-2.73211	0.861955	1.26447e-05	0.000248935
PGM5	-1.25654	0.11897	1.26951e-05	0.00024934
TFDP2	-3.2344	2.11093	1.27019e-05	0.00024934
ELMOD1	-2.39466	0.715077	1.29597e-05	0.000254158
SRCIN1	-1.99647	0.485445	1.32061e-05	0.000258245
USP53	-1.47644	0.411302	1.33055e-05	0.000259717
ITGB1BP1	-3.57508	2.02795	1.33068e-05	0.000259717
CRIP3	-1.09906	0.184672	1.35115e-05	0.000263462
FLNA	-3.9865	2.18629	1.35457e-05	0.000263876
SERPINB9	-3.13235	1.57124	1.37166e-05	0.000266951
UBE2E3	4.96844	5.37744	1.3755e-05	0.000267444
SPOCK2	-2.00059	0.539904	1.39292e-05	0.000270061
ATP5F1	4.43818	5.76591	1.40476e-05	0.000272097
ACP5	-1.40007	0.236553	1.41143e-05	0.000273131
EBF2	-1.08446	0.204827	1.4211e-05	0.000274481
PHLDB3	-1.58814	0.392257	1.42769e-05	0.000275495
SFMBT1	-1.66347	0.40452	1.43333e-05	0.000276321
CYP3A43	-1.05724	0.203192	1.45852e-05	0.000280912
CWF19L1	-1.54262	0.378437	1.47891e-05	0.000284571
HTRA4	-1.34194	0.194281	1.48918e-05	0.000286279
LOC285074	-1.47207	0.289121	1.49219e-05	0.000286588
LIN54	-2.43395	1.0077	1.50118e-05	0.000288044
NMNAT1	-2.29834	0.751607	1.51387e-05	0.000290206
LOC729603	-2.07923	0.67831	1.51978e-05	0.000291066
CROCCP3	-2.27861	0.779171	1.5226e-05	0.000291229
NFIA	-2.05662	0.566237	1.53199e-05	0.000292309
PPIL4	-2.28388	1.22596	1.5352e-05	0.000292648
PTRH2	-3.49876	1.73379	1.54224e-05	0.000293443
N4BP2L1	-2.35132	0.712571	1.55117e-05	0.000294562
CCNI	4.3492	6.30842	1.55173e-05	0.000294562
CPT1A	-3.05138	1.73258	1.56795e-05	0.000297228
SYT15	-2.12047	0.804011	1.60109e-05	0.000303228
AP5B1	-1.14547	0.278173	1.61339e-05	0.000304993
FAM222A-AS1	-1.92376	0.558217	1.62945e-05	0.000307742
EREG	-1.73332	0.566036	1.63694e-05	0.000308872
JPH2	-1.31335	0.149476	1.65724e-05	0.000312415
SPIRE2	-2.12206	0.895708	1.68643e-05	0.000317624
SWSAP1	-1.68872	0.511958	1.70301e-05	0.000320452
ATXN2	-2.9839	1.92941	1.71124e-05	0.000321703
SUB1	3.95935	5.09733	1.71676e-05	0.000321986
RPP21	-2.82069	1.13854	1.71747e-05	0.000321986
RAB36	-2.20309	0.741271	1.78586e-05	0.000334109
BTG2	-4.05735	3.75131	1.78703e-05	0.000334109
CDK11B	-2.74006	1.41713	1.79877e-05	0.000335995
POMGNT1	-2.7948	1.7154	1.82016e-05	0.000339681
TTC23	-1.39949	0.347022	1.86094e-05	0.000346974
TAT	-2.12554	0.575813	1.8682e-05	0.000347693
ACBD6	-3.63275	1.96117	1.90289e-05	0.000351905
PANK1	-1.89963	0.671366	1.92409e-05	0.000354862
PRRC2C	4.39607	5.34554	1.93104e-05	0.000355393
ITGA1	-1.60096	0.428421	1.93211e-05	0.000355393
MUC20	-1.38249	0.445839	1.93332e-05	0.000355393
ZCCHC8	-2.02429	0.816063	1.93826e-05	0.00035587
CUL3	-3.84895	2.77762	1.9751e-05	0.000361998
SASH1	-2.00916	0.700637	2.00259e-05	0.000366693
PTGDS	-2.36543	0.669985	2.01744e-05	0.000369081
CYP3A5	-1.59919	0.246255	2.04995e-05	0.000374693
MASP2	-1.77561	0.438016	2.05751e-05	0.000375738
LRIG1	-3.28502	1.48036	2.13262e-05	0.000388414
SLC33A1	-1.73666	0.552522	2.17095e-05	0.000394691
KIAA1755	-1.00304	0.14014	2.17843e-05	0.0003957
A2ML1	-1.05813	0.249495	2.18104e-05	0.000395821
NUP214	-3.36015	1.58933	2.18682e-05	0.000396518
MARVELD2	-1.06254	0.266373	2.23032e-05	0.000404049
CARD11	-1.66611	0.295791	2.2636e-05	0.000409713
PI3	-1.87987	0.468533	2.26748e-05	0.000410052
RALGAPA2	-2.65598	1.23349	2.31503e-05	0.000418281
CCT2	4.42615	5.34149	2.38418e-05	0.000430016
REEP3	-2.9381	1.41595	2.41206e-05	0.00043466
TGFBR3	-2.82857	1.26764	2.48624e-05	0.000447239
AKAP7	-1.33741	0.2011	2.5137e-05	0.00045178
APP	-2.23707	0.79385	2.52348e-05	0.00045314
LATS1	-1.28389	0.322644	2.5414e-05	0.000455957
STAC2	-1.38356	0.31769	2.58056e-05	0.000462576
CEP170B	-2.80523	1.3163	2.59235e-05	0.000464283
ABCE1	-2.98881	1.92943	2.61887e-05	0.000468622
DENND6A	-2.11875	0.798218	2.70204e-05	0.000482237
CSTL1	-1.40696	0.438363	2.71577e-05	0.000484265
HAUS3	-2.39019	1.17256	2.74352e-05	0.000488787
SERPINE1	-2.59025	1.16189	2.82712e-05	0.00050106
TRPM4	-4.13973	2.67173	2.84384e-05	0.000503587
RDH10	-2.33995	0.694922	2.86389e-05	0.000506697
LPCAT2	-1.30005	0.371416	2.87492e-05	0.000508209
GRTP1	-2.02381	0.690112	2.9009e-05	0.00051207
HDGFRP2	-2.04048	0.864032	2.90177e-05	0.00051207
DNAJC18	-1.91996	0.569423	2.92196e-05	0.000515187
GINS4	-1.29168	0.351595	2.9253e-05	0.000515331
ABI3BP	-1.21837	0.336808	2.93182e-05	0.000516035
SRP72	4.17124	4.31186	2.93943e-05	0.00051693
CXorf56	-1.64218	0.594819	2.94872e-05	0.000518118
PLEKHA1	-2.18839	0.902114	2.97086e-05	0.00052156
IDO1	-2.48932	1.30406	3.02557e-05	0.000530219
RPL13P5	-1.51712	0.636179	3.02797e-05	0.000530219
TLDC1	-1.29231	0.379951	3.03523e-05	0.00053086
FKBP10	-1.43415	0.265424	3.04907e-05	0.00053209
CHST5	-1.15302	0.286686	3.2089e-05	0.00055855
FKBP9	-2.13655	0.952526	3.34482e-05	0.000581219
METTL20	-1.31251	0.354173	3.38056e-05	0.000586931
LPGAT1	-3.02431	1.40486	3.42129e-05	0.000593498
ZNF576	-1.54767	0.312839	3.49019e-05	0.000604936
HLA-DPA1	-3.35327	1.49879	3.52975e-05	0.000610757
TALDO1	4.41675	7.27428	3.57084e-05	0.000617345
CAMK2G	-2.91442	1.54103	3.57815e-05	0.000618085
MRGBP	-1.93263	0.66872	3.5959e-05	0.000620627
HCAR1	-2.32694	0.976032	3.62109e-05	0.000624448
DFFA	-2.88308	1.66103	3.65449e-05	0.000629676
SOCS2	-3.88499	2.77783	3.68056e-05	0.000633633
PLCXD2	-1.63594	0.268878	3.68773e-05	0.000634128
SGSM1	-2.23842	0.613781	3.72204e-05	0.000638622
OS9	-4.21789	3.54913	3.74805e-05	0.000642546
PHACTR1	-1.58234	0.529422	3.75578e-05	0.000643331
KLK3	-6.28566	9.54865	3.77151e-05	0.000644945
ACBD4	-1.50075	0.345821	3.78992e-05	0.000647551
KRT7	-2.20017	0.992724	3.79422e-05	0.000647744
SRSF11	4.23593	4.3402	3.87985e-05	0.000660155
ZFP90	-3.03353	1.28859	3.91578e-05	0.000665715
ZNF493	-1.53418	0.425275	3.92607e-05	0.00066691
SMC1B	-1.0164	0.139026	3.93236e-05	0.000667424
CA14	-1.28669	0.367283	4.0199e-05	0.000681715
PCSK1	-1.11002	0.120693	4.03571e-05	0.000683556
SLC25A53	-1.64498	0.549549	4.03744e-05	0.000683556
USHBP1	-1.24807	0.35381	4.08174e-05	0.000690484
POLH	-2.62769	1.56648	4.08623e-05	0.000690671
FAM3B	-3.4885	1.81209	4.11447e-05	0.000694295
RRP15	-2.13827	0.730563	4.12058e-05	0.000694754
LAMTOR5	4.49547	5.08992	4.1279e-05	0.000695413
BMS1P20	-4.30673	2.59755	4.15464e-05	0.000699342
ENTPD1	-2.07909	0.720228	4.25937e-05	0.00071638
ARPC2	4.09172	6.42118	4.33131e-05	0.00072609
NANOG	-2.11587	0.788713	4.33988e-05	0.000726929
RHCE	-2.48319	0.880392	4.36876e-05	0.000730886
UIMC1	-2.36644	1.14208	4.37423e-05	0.000730886
ISY1	-2.4171	1.22997	4.44409e-05	0.000738333
LAMA1	-2.84398	0.961615	4.45622e-05	0.000739747
UFC1	4.55203	5.39284	4.52541e-05	0.000750623
LINC00294	-2.30842	1.22649	4.54275e-05	0.00075256
TNS1	-4.20272	2.39835	4.54537e-05	0.00075256
SDE2	-1.86744	0.699821	4.54814e-05	0.00075256
SLC16A12	-1.57017	0.516154	4.57524e-05	0.000755836
ZFYVE9	-1.63331	0.334343	4.57704e-05	0.000755836
NUCKS1	4.32359	4.85695	4.57903e-05	0.000755836
NONO	3.57426	3.75525	4.68725e-05	0.000772452
FLJ41941	-1.06067	0.236305	4.70179e-05	0.000774223
SIMC1	-1.15462	0.298159	4.74897e-05	0.000780733
ACSM2A	-1.33678	0.218639	4.75499e-05	0.000781094
NCOA7	-3.30267	1.87811	4.82866e-05	0.000791924
VWA3A	-1.01142	0.144494	4.84712e-05	0.000794313
SACM1L	-2.38328	1.03333	4.86223e-05	0.000796152
BANK1	-2.41531	0.995616	4.98278e-05	0.000814584
HSPA8	4.01738	9.87023	5.00683e-05	0.000817209
HSPD1	4.27535	5.62777	5.02651e-05	0.000819766
NDUFAF7	-1.11863	0.251011	5.04701e-05	0.000822453
MCF2L2	-1.73649	0.514206	5.06917e-05	0.000824748
IL11	-1.75787	0.550195	5.09473e-05	0.00082759
RTCA	-2.96021	1.78364	5.10405e-05	0.000828446
NPNT	-2.2588	0.808365	5.12441e-05	0.00083109
ZNF814	-2.69181	1.49389	5.15489e-05	0.000835371
SMEK2	-2.38009	1.0032	5.1659e-05	0.000836492
MIPOL1	-3.5203	3.07646	5.18149e-05	0.000838352
PROM2	-2.40837	1.03056	5.19739e-05	0.000840258
ZNF573	-2.52911	0.636552	5.23993e-05	0.000846467
APOBEC3D	-1.02537	0.247239	5.25478e-05	0.000848194
ARNTL2	-2.37299	0.891246	5.35071e-05	0.000862317
ZBTB8OS	-2.81504	1.19865	5.3975e-05	0.000868487
PPP1CB	-3.76932	3.49758	5.43259e-05	0.000872759
PCA3	-2.26585	0.750923	5.44444e-05	0.00087329
DYNLL1	3.64973	7.80613	5.4508e-05	0.000873625
NOP56	4.50993	5.25854	5.5805e-05	0.000892312
STRAP	4.1025	4.7235	5.67162e-05	0.000905465
CAMK1	-2.06937	0.930492	5.68953e-05	0.000907616
PXMP4	-2.86908	1.60521	5.70245e-05	0.000908967
GNL3L	-2.93445	1.59016	5.84712e-05	0.000931139
IL12RB1	-1.73169	0.696727	5.85233e-05	0.000931139
MAGEF1	-2.8611	1.51171	5.85522e-05	0.000931139
HAUS8	-1.91021	0.582906	5.92547e-05	0.000941578
EPCAM	4.27171	5.03711	5.9551e-05	0.000945552
MS4A4A	-1.22878	0.173672	6.09126e-05	0.00096567
RFPL1	-1.16235	0.131135	6.21183e-05	0.000982878
HPSE	-1.88163	0.701163	6.21423e-05	0.000982878
IFT140	-1.88974	0.518119	6.2212e-05	0.000983219
ZNF260	-1.96916	0.770489	6.24082e-05	0.000985558
RND2	-1.36619	0.335148	6.27595e-05	0.000990137
ARHGAP11A	-2.14302	1.04447	6.68818e-05	0.00105214
PRDM7	-1.14427	0.222064	6.7156e-05	0.00105564
CAP2	-1.63483	0.345571	6.77521e-05	0.00106419
POLR2J2	-1.2587	0.322262	6.80559e-05	0.00106814
TTPAL	-2.45773	0.903666	6.90896e-05	0.00108353
DSG3	-1.63472	0.490039	7.16344e-05	0.00112258
ECT2L	-1.42946	0.227697	7.22179e-05	0.00113086
SBNO1	-3.49346	2.47265	7.31616e-05	0.00114476
LOC100128573	-1.16188	0.153215	7.3277e-05	0.00114569
BRCA1	-2.71625	1.5608	7.37471e-05	0.00115216
ECHDC3	-1.97026	0.802195	7.45888e-05	0.00116353
DEFB123	-1.1222	0.100495	7.49404e-05	0.00116812
CCDC125	-2.14334	0.865894	7.52769e-05	0.00117158
TMEM116	-1.24488	0.350025	7.55282e-05	0.0011746
UBXN2A	-2.37599	0.933496	7.58009e-05	0.00117704
YY1AP1	4.12825	4.09635	7.60703e-05	0.00118033
ATG5	-2.66981	1.15574	7.61294e-05	0.00118035
C1QTNF6	-1.14257	0.213964	7.62719e-05	0.00118167
ACKR2	-1.30182	0.49934	7.69042e-05	0.00119056
ST5	-1.23922	0.266264	7.72654e-05	0.00119525
NUP43	-2.07447	0.923025	7.73432e-05	0.00119554
DDX52	-2.96716	1.33543	7.7503e-05	0.00119711
AMIGO2	-2.63266	1.16231	7.76453e-05	0.0011984
PSCA	-2.37367	0.709468	7.82262e-05	0.00120646
CACUL1	-2.47148	1.30402	7.84133e-05	0.00120843
ZNF341	-1.92829	0.594222	7.86894e-05	0.00121177
ADAM3A	-1.59345	0.50987	7.92501e-05	0.00121949
PIN1	-2.00841	0.672886	8.04866e-05	0.00123758
TYMS	-3.27161	2.37228	8.10615e-05	0.00124548
PRPF38A	-3.09961	1.66001	8.22764e-05	0.00126225
TOR4A	-1.41812	0.419743	8.26393e-05	0.00126544
PLAUR	-2.30646	0.634038	8.26699e-05	0.00126544
PIF1	-1.7271	0.737524	8.32647e-05	0.00127304
NUP210L	-1.1277	0.236982	8.32913e-05	0.00127304
LRRN4CL	-1.21331	0.318361	8.42773e-05	0.00128715
CABP4	-1.75771	0.757122	8.52469e-05	0.00130099
ZMIZ1	-3.29694	2.2978	8.55209e-05	0.00130419
BAG5	-2.64418	1.43881	8.74665e-05	0.00133028
PPP1R14A	-2.08113	0.500915	8.94881e-05	0.00135659
TNFRSF1A	-2.0976	0.770724	8.99753e-05	0.00136156
SYMPK	-2.09139	0.78812	9.00154e-05	0.00136156
EXD1	-1.22635	0.351943	9.05926e-05	0.00136725
HLA-DRB6	-1.89707	0.53099	9.09509e-05	0.00137064
ACACB	-1.19245	0.311419	9.11749e-05	0.001373
MAPK3	-1.19958	0.312981	9.32274e-05	0.00140081
EEF2K	-3.38017	2.3355	9.46593e-05	0.00142024
SPICE1	-2.50252	1.3084	9.52961e-05	0.00142874
KCNRG	-1.55252	0.683053	9.54638e-05	0.00143021
FLJ23867	-1.80588	0.548005	9.56549e-05	0.00143202
RBPMS2	-1.32851	0.41602	9.65023e-05	0.00144365
OR51E1	-1.17416	0.164997	9.80508e-05	0.00146467
DPY19L4	-2.44713	1.15445	9.91382e-05	0.00147983
KIAA1456	-1.62968	0.7713	9.92403e-05	0.00148027
BUD31	3.39419	3.29735	9.95422e-05	0.00148369
HMGCS2	-2.00213	0.558714	0.000102737	0.00152908
NDRG2	-1.6345	0.485077	0.000104601	0.00155344
LOC100130872	-1.51306	0.419778	0.000105039	0.00155881
TSNAXIP1	-1.21135	0.256825	0.00010537	0.00156258
SLC25A5	3.11473	3.11882	0.000107445	0.00159104
AKR1D1	-1.42378	0.463379	0.000107537	0.00159126
SH3BP2	-2.42946	1.2119	0.000107672	0.0015921
TSNAX	-1.54526	0.508351	0.000108087	0.00159707
CFL2	-1.45217	0.676725	0.000108779	0.00160615
KIAA1614	-1.50986	0.476752	0.000109065	0.0016092
DCTN2	4.3194	5.28606	0.000109733	0.00161788
C11orf54	-1.25124	0.362311	0.000110052	0.00162142
CSF1R	-2.02839	0.5153	0.000110513	0.00162705
LRSAM1	-1.42601	0.353234	0.000113008	0.00166258
C12orf50	-1.64928	0.594776	0.000113981	0.00167448
FBXO36	-1.4013	0.455214	0.00011452	0.0016812
ZBTB47	-1.84205	0.392618	0.000115155	0.00168929
ICMT	-2.86393	1.81206	0.000115603	0.00169466
PSMD4	3.8692	4.25552	0.000119781	0.00175213
MLANA	-1.52431	0.475612	0.000120635	0.00176335
ZNF536	-1.24153	0.327261	0.000121391	0.00177314
LYNX1	-1.64291	0.328723	0.000121637	0.00177546
ZNF492	-1.69178	0.49109	0.000123163	0.00179645
ZNF585B	-1.61373	0.56624	0.000125139	0.00182397
OSBPL10	-2.20527	0.93423	0.000128137	0.00186501
AFMID	-2.44399	1.39561	0.00012989	0.00188919
GNAS	3.36413	9.52526	0.000130499	0.00189669
TEP1	-1.40547	0.541414	0.000130652	0.00189756
ST8SIA1	-1.06114	0.275444	0.00013198	0.00191413
TMEM181	-2.11597	1.18239	0.000132147	0.00191519
C5orf24	-1.90795	0.835554	0.00013426	0.00194444
SHROOM1	-1.79531	0.790371	0.000134495	0.00194646
UQCRC2	3.94284	5.61165	0.000136646	0.00197619
AKAP5	-2.12602	0.811296	0.000137252	0.00198355
NAGLU	-2.41919	0.858267	0.000140219	0.00202103
SLC11A2	-2.60589	1.30244	0.00014024	0.00202103
AKR1B10	-1.10485	0.244101	0.000140755	0.002027
S1PR2	-1.05219	0.272379	0.000141569	0.0020373
RHOA	3.39472	8.14605	0.000143159	0.00205728
DOPEY2	-2.48925	1.27349	0.000143858	0.00206588
NWD1	-1.63093	0.621808	0.000144114	0.0020681
TRAF3IP1	-1.39273	0.5355	0.000144313	0.00206951
ZNF765	-1.10692	0.398126	0.000145506	0.00208222
USP5	-2.48799	0.978479	0.000147949	0.00211274
RIMS2	-1.48706	0.378	0.000148229	0.00211526
CEP41	-2.12774	0.956318	0.000149619	0.00213212
GSDMA	-1.33627	0.328799	0.000150073	0.00213698
TMPRSS9	-1.11203	0.157184	0.000150208	0.00213698
NDUFB2	3.79339	5.01245	0.000151473	0.00215254
LINC01091	-1.50274	0.455246	0.000151615	0.00215305
SLC35E1	-3.34287	3.80362	0.000151721	0.00215306
C14orf64	-1.68842	0.468268	0.000153803	0.00218109
MZT2A	-2.275	0.857422	0.000154367	0.00218527
SLC16A1	-2.06791	1.03044	0.000154404	0.00218527
SEC61B	3.29558	3.35192	0.000154554	0.00218568
HMGB1	3.48756	5.15668	0.000156758	0.00221226
HSPB8	-1.44357	0.361459	0.00015745	0.00222049
PHC1	-2.65965	1.42989	0.00015803	0.00222713
MCL1	3.50952	3.55215	0.00015889	0.00223772
PRR19	-2.12891	1.01794	0.000159012	0.00223788
LRP6	-1.66422	0.390452	0.000161556	0.00227056
JMJD7-PLA2G4B	-1.86324	1.08774	0.000162073	0.0022759
TMEFF2	4.62733	4.21295	0.000162159	0.0022759
UGGT1	-2.65219	1.73224	0.000162948	0.00228541
ILF3	3.40771	3.35814	0.000164679	0.00230652
MYLK	-3.20204	2.26672	0.000165939	0.00232257
RNF216	-2.88732	2.04831	0.000166712	0.0023318
GLB1L	-2.01037	0.683035	0.000169004	0.00236224
TAF6L	-1.06042	0.235515	0.000169436	0.00236532
F2R	-2.79437	1.84862	0.000169456	0.00236532
PHLDB1	-2.15575	0.747183	0.000169887	0.00236972
COL7A1	-1.53171	0.389393	0.000171234	0.00238688
RHPN2	-2.43321	1.10662	0.000177402	0.0024678
SMU1	-2.53927	1.52157	0.000177568	0.00246844
AP1S3	-1.91741	0.833419	0.000178259	0.00247635
EMX2OS	-1.64041	0.724759	0.000178866	0.0024831
QPRT	-1.11989	0.295984	0.000179057	0.00248406
ZNF547	-1.64658	0.417076	0.000179754	0.00249204
ZNF79	-1.34422	0.210279	0.000184904	0.0025565
SIGLEC10	-1.787	0.623897	0.000188322	0.00259674
MTG2	-1.72467	0.680799	0.000189271	0.0026063
STK25	-2.38837	1.39556	0.000190534	0.00262193
ANK3	-1.79908	0.834001	0.000190773	0.00262345
AHNAK2	-1.35487	0.517917	0.000194114	0.00266581
HNRNPU	3.23439	4.35937	0.000195216	0.00267914
LUC7L3	3.6412	3.80881	0.000196464	0.00269445
IGFBP2	-2.14769	0.898688	0.000200036	0.00273794
MEMO1	-2.76823	1.99647	0.000202311	0.00276722
KANK1	-2.47117	1.17113	0.000203591	0.00278287
NEK8	-1.48918	0.483731	0.000205601	0.00280846
CENPBD1P1	-1.72677	0.806639	0.000206368	0.00281705
HDAC11	-1.59288	0.51667	0.000208166	0.0028397
RPL13AP6	-3.00451	3.02105	0.000210391	0.00286432
RP11-439L8.4	-1.10425	0.245799	0.000214214	0.00291442
EXPH5	-2.2207	1.23206	0.00021488	0.00292153
ARL11	-1.24773	0.343888	0.000215307	0.0029254
MPL	-1.27025	0.391154	0.000216996	0.00294639
CSRP2BP	-1.9547	0.694031	0.000217791	0.00295522
PDP2	-2.88381	1.66497	0.000220854	0.00298999
PTK6	-1.41478	0.531101	0.000220939	0.00298999
SLC3A1	-1.74114	0.662379	0.000222912	0.0030147
PNPO	-2.54133	1.6901	0.000228739	0.00308738
ZBTB11-AS1	-1.11192	0.39424	0.000235377	0.00317487
GIGYF1	-1.99279	0.935469	0.000237837	0.00320382
KIAA1377	-1.51755	0.547461	0.000238425	0.00320962
HEATR4	-1.23844	0.279569	0.000238717	0.00321022
ARL10	-1.12103	0.219842	0.000238997	0.00321022
STK11	-1.27152	0.26653	0.000239098	0.00321022
MRPL37	4.29832	4.65958	0.000241633	0.00324213
SLC48A1	-1.64737	0.759714	0.000242803	0.0032557
SF3B14	3.36151	3.11603	0.00024353	0.00325903
AGAP2	-1.14031	0.198553	0.000244769	0.00327347
ACOT11	-1.13823	0.289462	0.000245196	0.00327703
COCH	-1.07309	0.25568	0.000245852	0.00328365
C10orf82	-1.62506	0.527661	0.000246277	0.00328717
FUNDC2	3.99177	3.8111	0.00024752	0.00330161
RNF144A	-1.6343	0.714782	0.000247847	0.00330382
WDR62	-1.65435	0.407676	0.000248107	0.00330512
MPP7	-1.40437	0.446713	0.000249604	0.0033229
PIK3C2A	-2.46864	1.63129	0.000251909	0.00335133
C1orf116	-3.39688	2.6212	0.000252067	0.00335133
HES2	-1.44371	0.503681	0.000253549	0.00336227
INO80B	-3.28997	2.49457	0.000260098	0.00344689
SRSF5	-2.9112	2.62168	0.000262709	0.00347924
VWF	-2.80067	1.33978	0.00026483	0.00350506
CRISPLD2	-1.15061	0.371497	0.00026561	0.00351082
TMEM59	3.64727	5.55664	0.000266811	0.00352215
EPHB4	-1.58725	0.450738	0.000267157	0.00352443
PLIN5	-1.50594	0.428067	0.000267838	0.00353114
PDZD2	-1.0938	0.315125	0.000268668	0.00353863
UQCRB	3.45457	6.05426	0.000268752	0.00353863
STK35	-2.38857	1.18755	0.000269493	0.00354322
PRSS27	-1.15619	0.403202	0.000269497	0.00354322
EIF3H	3.73996	7.01754	0.000271067	0.00355577
CCNL1	2.87692	2.82596	0.000271098	0.00355577
CARD16	-2.29867	0.745419	0.000276152	0.00361278
CFB	-1.63194	0.537757	0.000278487	0.00363634
PEBP1	4.02449	7.07534	0.000279912	0.00365262
HKR1	-2.35071	1.42472	0.000281714	0.00367378
PABPC1P2	-1.88923	0.933098	0.000282557	0.00368086
PCBP1	3.34289	6.87568	0.000282616	0.00368086
MYH7B	-1.59046	0.621135	0.000283608	0.00369143
AC022007.5	-1.31056	0.433348	0.000286477	0.00372639
SCAMP1	-2.2985	1.5157	0.000286772	0.00372785
CPAMD8	-1.1421	0.39534	0.000290573	0.00377487
GSTTP2	-1.32476	0.320905	0.000290957	0.00377745
INTS4	-2.48081	1.09406	0.000291645	0.00378398
FMOD	-1.91802	0.543878	0.000292172	0.00378601
C19orf60	-2.23555	1.13006	0.000294337	0.00381164
GALK2	-2.33851	1.25868	0.000297764	0.00385232
ZBED3-AS1	-1.20131	0.17842	0.000301867	0.00389682
NMRAL1	-2.7117	1.55816	0.000302212	0.0038988
C8orf31	-1.15146	0.234917	0.000307284	0.00396174
C15orf38	-1.45468	0.460858	0.000307682	0.00396437
FLJ37453	-1.37141	0.388644	0.000308336	0.00397029
PAPLN	-1.72286	0.846842	0.000308711	0.00397261
YJEFN3	-1.34149	0.586516	0.000309301	0.0039777
INPP5B	-1.6909	0.731306	0.000311182	0.00399687
AURKA	-1.64005	0.725672	0.000311934	0.004004
FGB	-1.60993	0.465047	0.000312573	0.00400717
GPATCH2L	-1.83193	0.848018	0.000312806	0.00400764
FLCN	-2.52895	1.27713	0.00031578	0.00404321
MYBPC1	-2.70834	1.17619	0.000316308	0.00404578
GLS2	-1.38008	0.440849	0.000316734	0.00404578
TRNAU1AP	-1.8947	0.865167	0.000316747	0.00404578
CEP104	-2.47972	1.7146	0.000317052	0.00404578
APOD	-3.20053	1.28467	0.000317351	0.00404578
C7orf25	3.70404	4.3672	0.000317553	0.00404578
BLOC1S1	-3.3399	2.84542	0.000317651	0.00404578
PDXP	-1.72574	0.530287	0.000317739	0.00404578
PIK3CD	-2.83785	2.05473	0.000317762	0.00404578
TUBA1C	3.37672	4.54447	0.000318795	0.0040564
SIDT2	-1.54955	0.621529	0.000320153	0.00406773
LINC00910	-1.26366	0.409036	0.000320283	0.00406773
TIMM17A	3.69021	3.74511	0.000320874	0.00407271
POU2F3	-1.06247	0.167163	0.000321082	0.00407282
TMEM176B	-1.12786	0.200902	0.000323067	0.00409546
SRD5A3	-1.66206	0.823976	0.00032422	0.00410753
FAM126A	-1.35584	0.278823	0.000324696	0.00411101
RAPGEFL1	-1.35643	0.320997	0.000327436	0.00414056
ZMYM1	-1.65092	0.634502	0.000328265	0.00414689
NMT1	-2.13607	0.884909	0.000328342	0.00414689
C1orf61	-1.3262	0.363951	0.000329957	0.00416471
BAIAP2-AS1	-1.48068	0.650056	0.000331074	0.00417624
SUGT1P3	-1.04633	0.3052	0.000332418	0.00418958
GNG7	-1.62983	0.430709	0.000332542	0.00418958
PLD1	-1.31424	0.336145	0.000334058	0.00420609
MRPS34	-2.67115	1.79308	0.000338093	0.00425427
EPHX4	-1.16525	0.224855	0.000338569	0.00425764
SLC25A3	3.69673	9.57079	0.000342268	0.00429886
ANKS1A	-1.53563	0.696454	0.000343869	0.00431632
UBE2V1	3.92304	4.59403	0.00034486	0.0043261
NAPB	-1.17833	0.454102	0.000346551	0.00434198
RRP1	-1.4321	0.446494	0.000351337	0.00439925
SLC1A2	-1.5907	0.552631	0.000352677	0.00441332
CCDC36	-1.10902	0.372838	0.000358142	0.00447125
CPSF3L	-2.4672	1.994	0.000358182	0.00447125
GRIPAP1	-1.72225	0.461227	0.0003598	0.00448785
FAM83D	-2.71925	1.91431	0.000360987	0.00449529
DNAJC24	-1.76063	0.902288	0.000364945	0.00453904
ALDH1L1	-1.25213	0.403376	0.000368724	0.00458047
SSTR2	-1.06518	0.317819	0.000368991	0.004581
FCHO2	-1.07374	0.343524	0.000371325	0.00460439
TRIM66	-1.4151	0.643647	0.000374211	0.00463454
UBE2H	3.15419	3.3215	0.000380005	0.00469776
SFRP1	-1.10852	0.221916	0.000380795	0.00470469
VDAC3	3.7252	5.01528	0.000382735	0.00472294
MAPK7	-1.20025	0.307473	0.000383297	0.00472702
CHD4	3.14363	3.37342	0.000384546	0.00473671
ORAI2	-2.95291	2.16076	0.000385783	0.00474622
MPND	-1.82507	0.687665	0.000386272	0.00474937
CD33	-1.60428	0.609043	0.000387318	0.00475937
SLC12A6	-2.34157	1.98709	0.00039005	0.00479007
ANP32B	3.599	5.72654	0.000390322	0.00479053
ING1	-1.76507	0.589628	0.000394907	0.00483885
CHDH	-1.92714	0.692459	0.000395486	0.00484228
SERPINA3	-2.94474	1.60023	0.000404827	0.00494775
DNPEP	-2.91848	2.34925	0.000405383	0.00495159
CDKAL1	-1.92494	0.771359	0.000407517	0.00497468
RAMP2-AS1	-1.53201	0.539012	0.000409222	0.00499251
SLC12A8	-1.38049	0.505871	0.000411578	0.00501527
ZNF548	-1.94897	1.08535	0.000411915	0.00501638
BCLAF1	3.06238	3.49456	0.000415825	0.00506098
TRPV1	-1.98219	0.784906	0.000416626	0.00506771
TFEB	-2.49206	1.01911	0.000420147	0.0051075
MORC4	-2.48167	1.69148	0.000422331	0.005131
HCK	-2.00808	0.571568	0.000429148	0.00521072
ANXA9	-1.12073	0.262051	0.000429434	0.0052111
IFITM3	-3.678	3.17117	0.000432466	0.00524477
TTC21B	-1.28097	0.468637	0.000433088	0.0052492
ZNF99	-1.22445	0.387486	0.000440694	0.00533102
RPL3	2.49222	11.8328	0.000441024	0.00533102
PSMD11	-2.68421	1.83346	0.000441143	0.00533102
RPL13	-3.39792	8.98754	0.000446754	0.00539245
OSR2	-1.52921	0.514597	0.000448031	0.00539891
PRDX6	3.60348	7.65104	0.000448082	0.00539891
ZSCAN20	-1.03348	0.276337	0.000449491	0.0054127
DLST	-1.80977	0.517355	0.000450066	0.00541643
NAB1	-1.73829	0.720725	0.000456962	0.00548972
FXR2	-2.3631	1.07876	0.000457377	0.00549148
NEK1	-1.31727	0.414545	0.000460303	0.00552012
GHDC	-1.43519	0.500199	0.00047446	0.00566993
LAMP1	-2.17282	1.05702	0.000478267	0.00570875
R3HDM2	-1.59934	0.665116	0.000479209	0.00571666
TRIM39	-2.50851	1.42007	0.000482961	0.00575135
DGKE	-1.8061	0.985593	0.000485353	0.00577647
AFG3L1P	-1.93827	1.04203	0.00049518	0.00588657
TKT	-2.64915	1.63957	0.00049605	0.00589348
RYR1	-1.17639	0.280951	0.000499024	0.00592537
CASP2	-2.4152	1.43949	0.000500746	0.00594081
AP3D1	3.10838	3.15752	0.000511678	0.00605802
STIL	-1.18215	0.35005	0.000515007	0.00609043
UQCRFS1	3.72816	4.68327	0.000515958	0.00609809
ELOVL7	-1.13642	0.420371	0.000519904	0.00614117
DTNB	-2.46701	1.37396	0.000522878	0.00617274
AR	4.76478	7.98069	0.000524044	0.00617936
UBB	3.13644	11.7909	0.000526179	0.00620096
LMOD3	-1.7446	0.913103	0.00052867	0.00622672
CNNM3	-1.80419	1.06558	0.000533359	0.00627834
FHIT	-1.63092	0.587965	0.000534505	0.0062882
CENPN	-2.74716	1.93282	0.000541895	0.00637147
CA5BP1	-1.47055	0.736337	0.000543315	0.00638083
NAAA	-3.0361	2.22941	0.000546932	0.00641593
MANEAL	-2.52644	1.36059	0.000548335	0.0064287
SLC31A1	-2.18269	1.56323	0.000550391	0.00644335
CRCP	-1.81304	0.994466	0.00055053	0.00644335
PAFAH1B2	-1.9157	1.20966	0.000551542	0.00645149
CITED4	-1.10128	0.253948	0.000555883	0.00649484
SRSF3	3.1521	4.25672	0.000566648	0.0066055
FAM174B	-1.72618	0.771143	0.000575464	0.00670445
TPT1-AS1	-1.89524	1.16745	0.000577122	0.00671994
DCAF8	-2.56222	1.92699	0.000577952	0.00672107
TMEM209	-1.5733	0.771617	0.000578102	0.00672107
FAHD2A	-1.88109	0.798816	0.000578206	0.00672107
MED20	-2.34751	1.0936	0.000579551	0.00672988
TMEM258	-3.30103	3.36182	0.000579623	0.00672988
NCOR1	3.50416	4.51645	0.000584425	0.00678179
C3orf70	-1.10091	0.308723	0.000585086	0.0067856
PRUNE2	-2.03997	0.637003	0.000585599	0.0067877
HNRNPD	3.31304	4.97646	0.000588723	0.00682004
WHAMMP2	-1.62999	0.903377	0.000589748	0.00682738
KIAA0355	-1.52609	0.582544	0.000590025	0.00682738
CXCL16	-2.52602	1.72629	0.000604447	0.00698635
GPSM2	-2.02587	1.25277	0.000608647	0.00702695
KAT2A	-2.52553	1.35565	0.000623526	0.00718249
MDH2	3.85541	6.28276	0.000626035	0.00719923
FKBP3	3.39342	3.63532	0.000627157	0.00720505
USP11	-1.46073	0.542317	0.000630249	0.00723547
RAN	3.60557	6.88161	0.000641725	0.00735483
CHPF	-1.48752	0.672023	0.000642554	0.0073602
SLC25A26	-2.64857	1.64748	0.000643898	0.00737145
CSDE1	3.3013	5.12876	0.000644433	0.0073732
NPPA	-1.18952	0.205227	0.000644771	0.0073732
ACSM1	-1.44444	0.375732	0.000652966	0.00745856
SLC27A1	-1.79629	0.809512	0.000654205	0.00746854
PNN	2.88981	2.75996	0.000663824	0.00756567
EFEMP2	-1.19832	0.262224	0.000664304	0.00756692
WDYHV1	-1.68569	0.553851	0.000665136	0.00756819
WBP1	-3.08318	2.38196	0.000671299	0.00763383
YRDC	-1.945	0.905973	0.000672387	0.00764195
KANSL3	-3.08945	2.28738	0.000673173	0.00764663
GRIN3B	-1.12894	0.423184	0.000674199	0.00765404
TRIP12	3.49228	3.35074	0.000679441	0.00770071
SLC26A8	-1.08848	0.348791	0.000688143	0.00779069
TATDN3	-1.90668	0.742317	0.000692013	0.00782584
SGK3	-1.69647	0.802905	0.000701119	0.00792443
CELF1	3.08216	2.86861	0.000706819	0.00798003
TTLL1	-1.27927	0.339388	0.000729095	0.00822698
BMP1	-1.21146	0.221272	0.000734837	0.00828719
B2M	3.02449	12.1569	0.000735666	0.00828981
ADAM9	-1.3963	0.64939	0.000736025	0.00828981
ATP1B2	-1.28211	0.331316	0.000736286	0.00828981
KCNJ5	-1.53587	0.718444	0.000736923	0.00829241
LMF1	-1.27785	0.283612	0.000747846	0.00840607
MS4A8	-1.21014	0.273994	0.000750803	0.00843264
SNHG5	-3.29543	3.68724	0.000751035	0.00843264
GDA	-1.04579	0.348011	0.000756064	0.00847978
PRDM2	-1.64104	0.788448	0.000767941	0.00860827
NPM1	2.969	6.54735	0.000772746	0.00865264
ZNF674	-1.28665	0.385834	0.000776052	0.00868489
SLC25A39	4.02068	6.86274	0.000781326	0.00873435
NEAT1	3.88372	9.31673	0.000789897	0.00882533
KLF6	4.04908	6.96737	0.000793891	0.00886512
PTPMT1	-2.77334	2.14375	0.000794844	0.00887091
NAA50	2.73321	2.99494	0.000798834	0.00891055
PDE3B	-1.61026	0.686467	0.000799268	0.00891055
AHNAK	-3.43927	3.50314	0.000803253	0.00894522
CCL22	-1.54505	0.536615	0.000804729	0.00895677
TMED10	-3.22148	4.95688	0.000806303	0.00896941
LCMT2	-1.44895	0.420556	0.000811374	0.00901417
NDUFA3	-2.24698	1.27637	0.00081165	0.00901417
MB	-1.96023	0.755752	0.000822235	0.00911766
EIF3F	3.66404	5.85639	0.000825327	0.00914618
CLEC4M	-1.38363	0.386036	0.000828295	0.0091741
HNF1A-AS1	-2.02075	0.878295	0.000835656	0.00925061
TAX1BP1	3.24892	3.88671	0.000840351	0.00929755
ZNF766	-1.88003	1.21382	0.000841893	0.00930957
TRMT2B	-1.82326	0.684425	0.000848741	0.00938022
HARBI1	-1.07085	0.244763	0.000849739	0.00938617
CNDP2	3.5403	4.66651	0.000852437	0.00940581
RPL13AP20	-2.70671	3.14798	0.00085427	0.00941586
ZCCHC11	-2.02219	1.02098	0.000855763	0.00942723
ARIH2OS	-1.13584	0.373981	0.000863301	0.00950515
PRINS	-1.70664	0.890289	0.000868189	0.00954868
MRI1	-1.6056	0.655516	0.000870908	0.00957343
METAP2	2.96579	3.11497	0.000882824	0.00969399
ZNF554	-2.02696	1.07507	0.000895515	0.00982278
FSD1	-1.03344	0.264763	0.000897206	0.00983606
TRIM58	-4.37101	5.04928	0.000903423	0.0098989
ZFY	-2.26368	1.67938	0.00091003	0.00996595
SPN	-2.16492	1.31812	0.000912396	0.009977
CKAP4	2.96565	2.70007	0.000912503	0.009977
NR4A3	-2.16566	0.657252	0.000913005	0.00997714
COMT	-2.25208	1.36769	0.000921969	0.0100643
TMEM170A	-1.88323	0.834703	0.000924873	0.0100906
BAG1	3.84338	5.07564	0.000928256	0.0101222
ZDHHC15	-1.33293	0.543678	0.000929192	0.010127
ADAR	3.58254	4.70112	0.000935819	0.0101937
GBAS	-3.02188	2.35279	0.000937641	0.0102081
ATG9A	-2.11544	1.20949	0.000939818	0.0102264
OSBPL2	-2.15352	1.46357	0.000950373	0.0103181
VDR	-1.15987	0.379653	0.000950767	0.0103181
RRP7A	-2.54558	1.83114	0.000951796	0.0103238
DNM2	-2.35949	1.74447	0.000952825	0.0103294
LNX2	-1.75087	0.786384	0.000954932	0.0103468
COA4	-2.76857	2.03046	0.000960717	0.0104039
SPTLC2	-1.38423	0.848104	0.000979269	0.0105936
CREB3L4	-3.18964	3.1872	0.000988322	0.0106859
CD2	-2.23008	0.932674	0.000993056	0.0107314
ZNF234	-1.10357	0.45087	0.00100126	0.0108087
LIMK1	-1.33692	0.625913	0.00100405	0.0108331
KIF5C	3.34724	3.32014	0.00100487	0.0108362
LLGL1	-1.42813	0.809765	0.00100909	0.010876
LDLRAD2	-1.23838	0.335186	0.00101889	0.0109642
CHMP3	3.39896	4.88335	0.00103143	0.0110875
ZNF607	-1.43866	0.460191	0.00103735	0.0111394
TCIRG1	-1.378	0.538749	0.00103928	0.0111542
LIN7B	-1.41347	0.330251	0.00104026	0.0111589
HCFC1R1	-1.97645	0.882345	0.00104116	0.0111627
GRINA	2.93523	3.6787	0.00104255	0.0111697
ATP8B4	-1.01286	0.231912	0.00104291	0.0111697
ZNF136	-1.63553	0.619544	0.00104582	0.011195
OSMR	-1.12612	0.353325	0.00107575	0.0114973
NEDD9	-1.41949	0.533261	0.00107669	0.0114997
DACT3	-1.94888	1.04248	0.0010812	0.0115376
SELENBP1	4.22658	5.48991	0.00108829	0.0116071
TMEM138	-2.17946	1.28209	0.00109355	0.011645
PHF12	-2.56811	2.30933	0.00109981	0.0117001
KIAA1841	-1.96239	0.973991	0.00109987	0.0117001
TRIP13	-1.82825	0.887292	0.00110365	0.0117281
PLA2G12A	-2.99828	2.99833	0.00110816	0.0117699
GEMIN8	-2.16834	1.35233	0.00111097	0.0117875
ATXN3	-1.91907	0.960992	0.00112492	0.0119293
PHF20	-2.57056	2.16813	0.00113099	0.0119798
SOX4	-3.51405	2.76361	0.00113123	0.0119798
TRIM13	-2.58798	2.171	0.0011346	0.0120013
NOM1	-1.2385	0.527844	0.00114707	0.0121202
NOTCH2	-1.85218	1.31356	0.00115884	0.0122166
COLGALT1	-2.44205	1.49418	0.00116169	0.0122166
TMA7	3.38594	4.85246	0.0011762	0.0122166
CAMKK2	-3.07315	2.53789	0.00117807	0.0122166
TMX1	-1.8245	1.08587	0.00118327	0.0122166
LIAS	-1.58264	0.593312	0.0011846	0.0122166
NME9	-1.09921	0.34758	0.00118551	0.0122166
ZZEF1	-2.40102	1.77775	0.00119135	0.0122166
CYGB	-1.07378	0.0961597	0.00119423	0.0122166
VMA21	-1.93593	1.2456	0.0011953	0.0122166
LPPR2	-2.35409	1.35987	0.00119771	0.0122166
ASB6	-2.24686	1.79757	0.00120607	0.0122166
HEMK1	-2.22569	0.886651	0.00121259	0.0122166
TMEM189-UBE2V1	3.5316	4.64191	0.00121692	0.0122166
SLC30A5	-1.5573	0.729289	0.00122086	0.0122166
EPHA10	-1.04961	0.394913	0.00123519	0.0122166
TERF2	-1.82937	1.26401	0.00123589	0.0122166
TMEM119	-1.46667	0.478126	0.00124568	0.0122499
SORBS3	-1.22643	0.383313	0.00125062	0.0122927
IL1R1	-1.35767	0.402403	0.00125319	0.0123031
C1RL	-1.53382	0.488577	0.00126032	0.0123495
FZD3	-2.28024	1.66714	0.00126124	0.0123495
TUBB	3.38242	6.71507	0.00127113	0.0124344
TRIB1	4.00579	6.01058	0.00128518	0.0125334
DNAL1	-2.33451	1.66184	0.00129011	0.0125334
LSM7	-2.36776	1.65237	0.00129307	0.0125334
TMEM45B	-2.37358	1.52495	0.0013027	0.0125334
BCL7B	-1.23471	0.434426	0.00130589	0.0125522
UQCRQ	-3.26126	5.26768	0.00131398	0.012618
ELOVL5	2.75678	3.46483	0.00132176	0.0126833
PHB2	3.07511	3.91419	0.00132309	0.0126877
CMTM1	-1.37144	0.533828	0.00132722	0.0127212
PRR23C	-1.0883	0.32333	0.00133445	0.0127786
CAP1	2.98891	4.7	0.00134561	0.0128734
ADAMTS4	-1.03377	0.411988	0.00135158	0.0129244
ZMYND11	-1.93855	1.07296	0.00135371	0.0129388
SSR1	-2.80168	2.8872	0.0013554	0.0129489
MOB1B	-1.56193	0.934408	0.0013613	0.0129991
RGL1	-1.14313	0.196028	0.00137248	0.0130814
AGTRAP	-2.19651	1.36481	0.00138367	0.013155
LINC01134	-1.63115	0.707186	0.00139351	0.013155
OAT	-1.62279	0.880369	0.00140076	0.013155
EIF2AK2	-1.36329	0.658953	0.00140274	0.013155
CTBS	-1.12551	0.284052	0.00140498	0.013155
MFSD7	-1.25971	0.467858	0.00140513	0.013155
SPTBN2	-1.66307	0.582527	0.00141064	0.0131868
USP15	2.98028	2.84232	0.00141332	0.0132059
EIF4A2	3.17193	5.38702	0.00141879	0.0132509
KLHL23	-1.07348	0.371943	0.00142017	0.0132577
SNX9	-2.36857	1.49444	0.00142117	0.013261
ZNF716	-1.03594	0.375182	0.00143045	0.0133053
RAD21	2.70136	2.97427	0.00144607	0.0133531
VWA1	-2.05512	1.32703	0.00145036	0.0133839
PRDX1	3.399	6.88427	0.00145479	0.0134155
TUBA3FP	-1.32526	0.454529	0.00147919	0.0136159
RAB43	-1.70419	0.974887	0.0014885	0.0136954
ZNF33B	-1.93576	1.27744	0.00149381	0.0137319
PABPC1	2.7146	8.47766	0.0014991	0.0137495
SOAT1	-2.35477	1.58171	0.00150026	0.0137495
ADTRP	-1.08312	0.368058	0.00150062	0.0137495
NAMPT	3.86827	4.27247	0.00150558	0.0137495
LYZ	-2.84175	1.93611	0.00151017	0.0137647
TMEM175	-1.79102	0.765154	0.0015161	0.0138125
ZYG11A	-1.09481	0.467594	0.00152901	0.0139115
DSTYK	-2.7286	2.08383	0.00153282	0.01394
PER2	-2.08958	1.47137	0.00154853	0.0140641
PA2G4	3.29675	5.01101	0.00155598	0.0141192
LINC00574	-1.09189	0.346474	0.00156152	0.0141631
CMSS1	-2.16845	1.50536	0.00156317	0.0141718
C9orf117	-1.7228	0.606188	0.00156731	0.0142031
DCTN3	3.20558	3.54454	0.00157291	0.0142391
CCNT1	-2.67433	1.80584	0.00157337	0.0142391
HSP90AB2P	-2.00318	1.38919	0.00158913	0.0143563
PRCD	-1.03646	0.143996	0.00159488	0.0144018
COPZ1	2.9974	3.96294	0.00161413	0.0145564
MSL1	2.95553	2.87616	0.00163376	0.0146028
C19orf73	-1.30396	0.261459	0.00164001	0.0146028
DPPA4	-1.77816	1.00325	0.00165438	0.0146669
ITGA6	-1.33263	0.480141	0.00165647	0.0146791
TIMMDC1	2.73829	2.51065	0.00166161	0.0147182
RABL5	-2.77955	1.99415	0.00166551	0.0147464
ATP6AP1L	-1.38182	0.581657	0.00167488	0.0148165
ATRX	2.77607	2.87526	0.00169402	0.0149664
ATM	-1.71009	1.18603	0.00172501	0.0152271
PFDN5	-3.24418	6.48556	0.00172812	0.0152479
HIP1	-2.42816	1.61	0.00173348	0.0152886
MAP3K11	-1.30068	0.552878	0.00174035	0.0153426
GAS7	-1.73387	0.793105	0.0017652	0.0155349
DMTN	3.56171	3.82407	0.00178215	0.0156705
CTSH	-2.74282	2.49285	0.0017924	0.015747
COX6B2	-1.31461	0.355904	0.0017967	0.015778
SOD1	3.62316	7.98605	0.00181615	0.0159284
AGMAT	-1.04605	0.419705	0.00181986	0.015954
DHX57	-1.41054	0.452205	0.00182545	0.0159962
AOC1	-1.28359	0.575969	0.00184186	0.0161171
SF3B2	3.04744	3.90164	0.0018424	0.0161171
STRIP2	-1.28422	0.66287	0.00187602	0.0163691
ZFYVE20	-2.22347	1.42612	0.00188432	0.0164345
RPS3	2.44021	10.3021	0.00188789	0.0164586
ARL2	-2.14864	1.36775	0.0018887	0.0164587
FUT6	-1.07888	0.32346	0.00189763	0.0165224
TSG101	2.92309	3.12089	0.00190467	0.0165767
NDUFV2	2.96852	6.15464	0.00190757	0.0165877
MIRLET7BHG	-1.45228	0.872463	0.0019146	0.0166418
ADD3	2.96251	2.85178	0.00191639	0.0166503
ZBTB7B	-1.67264	0.832317	0.00192161	0.0166885
MGEA5	3.30174	6.1536	0.00195106	0.0169371
HES1	-1.96051	1.08521	0.00199154	0.0172665
CPVL	-1.1788	0.323019	0.00199379	0.0172787
PMEPA1	-3.34603	4.33983	0.00200954	0.0174078
FAM3A	-1.75979	0.989338	0.00201223	0.0174237
PDE6A	-1.40494	0.645135	0.00201898	0.0174673
ANKZF1	-2.37938	1.98627	0.00202245	0.01749
ZMAT3	-1.85831	1.30025	0.00204262	0.0176259
FNTA	3.01465	3.00593	0.00204334	0.0176259
RUVBL1	2.74396	2.49823	0.00205695	0.0177358
RPL13AP3	-2.51343	2.9639	0.00205811	0.0177383
PPIG	2.96162	3.17064	0.00207887	0.0179021
PPIE	-2.28513	1.71509	0.00209373	0.0180225
NIT2	-2.47061	2.07699	0.00209643	0.0180381
KPNB1	3.10337	3.72908	0.00211408	0.0181823
GPATCH1	-1.209	0.504979	0.00211615	0.0181925
CRYBA2	-1.34277	0.332672	0.00211876	0.018207
CYB5R1	3.03036	3.49463	0.00211962	0.018207
PATL1	-1.47677	0.580024	0.00212272	0.0182259
IFNAR1	-1.61705	0.987189	0.002136	0.0183323
ATP5G3	3.1356	6.11509	0.00215688	0.0185037
ATP8A1	-1.78647	0.8782	0.00218213	0.0186968
ZNF565	-1.39609	0.458704	0.00218382	0.0187035
KIF5B	3.00635	4.13624	0.00219077	0.0187394
NUDCD3	-2.51273	1.67025	0.00219918	0.0187956
PSMA1	2.7811	5.27158	0.00221653	0.0189281
PARD6G	-1.5004	0.645734	0.00224885	0.0191796
PABPN1	3.17017	3.56808	0.00224974	0.0191796
DIAPH1	2.817	3.50332	0.0023028	0.0196074
OSER1	2.79423	3.06725	0.00230961	0.019642
LEPRE1	-1.78506	1.0006	0.00230975	0.019642
NT5DC3	-2.0064	1.29721	0.00231623	0.0196889
APMAP	3.25325	4.33909	0.00232904	0.0197814
GID4	-1.6719	0.645578	0.00233142	0.0197933
BTG1	3.57973	6.69643	0.00234258	0.0198798
CEP135	-1.47829	0.780235	0.00234879	0.019916
EWSR1	2.41626	2.23784	0.0023534	0.0199468
PCBP4	-1.10538	0.345578	0.00235485	0.0199508
TMEM230	-2.63423	2.38119	0.00235919	0.0199793
VPS53	-2.16502	1.77382	0.00237275	0.0200816
SREK1	2.30816	2.10146	0.00237483	0.0200868
RPL7	2.61056	12.556	0.00237801	0.0201054
RBP7	-1.21413	0.448876	0.00237935	0.0201083
MGRN1	-2.26129	1.49982	0.00240785	0.0203408
TOP2B	2.8245	3.51887	0.0024477	0.0206519
ATP5B	2.91746	10.3959	0.00245051	0.0206671
PSMA3	2.81985	3.48694	0.00246558	0.0207855
MRPL40	-2.13555	1.3811	0.00246749	0.020793
C15orf48	-1.98469	1.12095	0.0024782	0.0208747
ASTN2	-1.53525	0.484342	0.0024815	0.0208939
POU6F1	-1.21501	0.305883	0.00248948	0.0209525
SGSM2	-2.03546	1.3082	0.00250524	0.0210504
TMEM50A	-2.13397	1.44685	0.00250879	0.02107
LRRC37BP1	-2.19533	1.44695	0.00250963	0.02107
CC2D1B	-1.21504	0.44256	0.00251589	0.0211051
ANKRD10	2.37746	2.18214	0.00253025	0.0212169
SCAMP4	-2.24536	2.19767	0.00254634	0.0213343
IFI6	-1.50697	0.59026	0.00255866	0.02142
PPIF	2.87483	3.25417	0.00256391	0.0214463
LRTOMT	-2.613	2.79539	0.00256681	0.0214618
TNFAIP8L1	-1.75475	1.05782	0.00257499	0.0215214
SLC25A45	-1.84173	1.02605	0.00259362	0.0216683
HBG2	4.63672	4.62665	0.00260488	0.0217446
CXADR	-2.0045	1.34532	0.0026121	0.0217926
C1GALT1	-1.14876	0.551403	0.00261277	0.0217926
UBE3D	-1.64181	0.7207	0.00262105	0.0218439
NDUFA5	-2.04383	1.74863	0.00263964	0.0219898
SEL1L	2.39634	2.37742	0.00265006	0.0220676
DNAJA4	3.32665	3.57537	0.00266065	0.0221378
OSTM1	-1.1807	0.488441	0.00266499	0.0221574
S100A9	-4.03285	4.59051	0.00266518	0.0221574
RPL10A	2.87717	9.6655	0.00266968	0.0221789
HLA-DRA	-3.81543	3.35677	0.00266993	0.0221789
FRMD4A	-1.37238	0.667778	0.00269716	0.022396
COQ10B	-1.14399	0.393819	0.00271112	0.0224936
LOC400891	-1.01754	0.38358	0.00271873	0.0225476
RAB27A	-1.91653	0.994865	0.00273255	0.0226459
VKORC1	-2.41508	1.9978	0.00273391	0.0226459
RBL1	-1.28116	0.425434	0.002747	0.0227451
TCP1	3.39502	6.58021	0.00275026	0.0227629
LRP12	-1.2835	0.680061	0.00276167	0.0228481
TMED10P1	-1.09053	0.452156	0.00277104	0.0229163
MYO15B	-2.02349	1.27548	0.00278445	0.0230086
PRKACB	-2.2201	1.67031	0.00279608	0.023086
LINC00338	-1.2535	0.545488	0.00280934	0.0231862
ZNF561	-1.91525	1.29181	0.00283425	0.023354
ASPM	-1.27804	0.56578	0.00283654	0.0233635
MLYCD	-1.30881	0.563783	0.00285367	0.0234667
RSF1	-2.36861	1.7865	0.00287139	0.0235934
CDK19	-1.71738	1.12893	0.00287414	0.0236065
DHX8	-2.06875	1.08843	0.00287585	0.0236111
ZNF213	-1.47803	0.718059	0.00288326	0.0236602
ZXDC	-1.87965	1.423	0.00289315	0.023715
TMEM205	2.58766	2.60331	0.00289504	0.023721
OTUD5	-2.04648	1.02691	0.00290188	0.0237675
EIF2AK1	2.96399	5.94433	0.00292608	0.0239495
OTUD3	-1.73075	1.0166	0.00292645	0.0239495
CAPG	-1.67328	0.683045	0.00294667	0.0241054
FAM66A	-1.15685	0.376025	0.00294927	0.024117
PAGR1	-2.7237	2.83677	0.00296495	0.0242355
EIF2S2	2.84607	3.96737	0.00297366	0.0242873
ZNF687	-1.65624	0.953736	0.00298936	0.0243765
ACTG1	2.56815	12.8571	0.0029922	0.02439
SAMD5	-1.63902	0.841904	0.00299971	0.0244317
HNRNPUL1	-2.66079	3.13527	0.00300683	0.0244665
KHDRBS1	2.44182	3.08666	0.00300757	0.0244665
GCLM	-2.21683	1.41217	0.00303155	0.0246517
PDE11A	-1.20479	0.528421	0.0030477	0.0247544
ZNF43	-1.67071	0.956794	0.00304781	0.0247544
GNLY	4.16767	4.24362	0.00306184	0.0248584
DNAJC12	-2.69973	1.98356	0.00306857	0.0249032
RPLP0P2	-2.44743	3.8206	0.00307335	0.0249222
ILF2	2.68263	3.70251	0.00307981	0.0249615
SOWAHC	-1.82231	0.82435	0.00312832	0.0253077
SERBP1	2.80589	5.57505	0.00315398	0.0254951
ISPD	-1.38801	0.687546	0.00315775	0.0255154
AFTPH	2.59831	2.58028	0.00316865	0.0255934
IL17RD	-1.39331	0.847315	0.00318142	0.0256661
HLA-DRB1	-2.47507	1.3337	0.00319872	0.0257732
MAP3K15	-1.57419	0.894162	0.003201	0.0257732
NCAM1	-1.32211	0.476847	0.00324214	0.0260839
C11orf83	-1.68512	0.899803	0.00326004	0.0262176
ZFP14	-1.52801	0.8105	0.00327117	0.026276
VDAC1	2.76988	3.79205	0.00327367	0.0262858
GBA	-1.42111	0.514547	0.00327882	0.0263168
S100A8	-3.80961	3.49757	0.0033003	0.0264788
BRDT	-1.23294	0.349896	0.00331399	0.0265783
HBA1	3.97902	3.92851	0.00332003	0.0266083
RANBP9	-2.31523	1.97963	0.00332034	0.0266083
FDPS	2.97644	4.44955	0.00332817	0.0266606
DDX10	-1.9122	1.29839	0.00334672	0.0267892
BCAS1	-1.22555	0.533532	0.00334684	0.0267892
AKIRIN1	2.30907	2.21141	0.00338365	0.0270732
HBA2	4.16814	4.35668	0.00340928	0.0272569
KIAA0101	-1.74493	1.11787	0.00343127	0.027422
LOC90784	-1.77812	0.711296	0.00343415	0.0274342
AGBL4	-1.39111	0.55638	0.00349201	0.0278728
MAF1	2.49292	2.26967	0.00349314	0.0278728
ELOVL1	-1.93341	1.14669	0.0035057	0.0279621
ZNF713	-1.22529	0.690688	0.00350997	0.0279744
UBA1	2.96552	5.01443	0.00351623	0.0280133
ECI2	2.82664	2.57351	0.00352488	0.0280695
RPL13A	-1.94627	12.2307	0.00355323	0.028275
AHSP	4.13979	3.95337	0.00356732	0.0283761
POM121	2.50444	2.7384	0.00357843	0.0284534
CSTA	-1.01598	0.355926	0.0035808	0.0284611
RAB21	-1.69114	1.28123	0.00358917	0.0285166
TRIM28	2.61631	3.47987	0.00360816	0.0286341
EIF3M	2.74201	2.78739	0.00361127	0.0286477
NRIP3	-2.24093	1.52449	0.00361492	0.0286654
RER1	2.7716	3.22887	0.00361947	0.0286904
PSMC2	2.68764	3.28282	0.00368162	0.0291605
CCT4	2.80471	3.58162	0.00371099	0.0293703
PSMD1	2.69826	3.60404	0.00374818	0.0296531
ALDH7A1	-2.81905	2.04623	0.00376358	0.0297514
SFPQ	2.46758	3.11116	0.00376567	0.0297514
PPM1A	2.54675	2.81305	0.00376643	0.0297514
RSRC2	2.33688	2.68619	0.00377633	0.0298066
MPC2	2.94812	7.0613	0.00378834	0.0298899
CACNB2	-1.03349	0.348249	0.00379409	0.0299237
CCT3	3.15645	6.6952	0.00386402	0.03044
DESI2	-1.29783	0.705249	0.0038814	0.0305651
C2	-1.0503	0.409306	0.00390371	0.0307289
CASP8	-1.48827	0.756237	0.00391549	0.0308098
CALU	2.56113	2.66025	0.00392395	0.0308644
ISG15	-1.71764	0.909686	0.00394996	0.0309412
HSD17B1	-1.29986	0.411942	0.00397611	0.0309412
TMEM41A	-1.65857	1.47055	0.00402612	0.0309412
MICAL1	-2.01395	1.12566	0.00403368	0.0309412
ABCC4	-2.36801	2.06571	0.00407689	0.0309412
CEACAM5	-1.38961	0.72819	0.00408634	0.0309412
VAPB	2.18771	2.16004	0.00411223	0.0309412
HBG1	3.72704	3.46782	0.00413166	0.0309412
ARMC9	-1.15629	0.481422	0.00415909	0.0310867
WBSCR22	3.00213	3.45854	0.00417632	0.0311899
GALNT4	-1.72967	0.946787	0.00418247	0.0312158
ALDH3B1	-1.49932	0.800555	0.00424485	0.0316697
TRAPPC2	-2.21956	2.18075	0.00426671	0.0318096
TCL6	-1.10175	0.64867	0.00427227	0.0318279
TSPAN33	3.1122	3.6634	0.00427922	0.031868
NAP1L1	2.80682	8.12395	0.00430412	0.0320301
DPH1	-2.54464	2.74042	0.00432014	0.0321221
RAB3B	-2.90276	2.95044	0.00432119	0.0321221
DECR1	2.46996	2.46448	0.00435296	0.0323229
SNUPN	-1.3715	0.766751	0.00437593	0.0324581
NUAK2	-1.76774	1.04804	0.00437998	0.0324763
ZNF665	-1.38492	0.744844	0.00438329	0.0324891
USH2A	-1.06936	0.251053	0.00442031	0.0327397
GNB5	-2.22151	1.49889	0.00442627	0.0327721
NCAPD3	-1.13275	0.506684	0.00449425	0.0332152
NUCB2	-2.71919	2.71641	0.00449743	0.0332267
AKAP9	2.7604	4.75701	0.00453982	0.0335035
TSTD1	2.26052	2.34014	0.00457236	0.0337161
HBD	4.75374	6.79223	0.00458689	0.0338021
NCKAP5	-1.55365	0.930445	0.00458885	0.0338043
IFT57	2.50015	2.27625	0.00460429	0.0338791
DESI1	-2.20501	1.94215	0.00460793	0.0338838
EXOC6	-1.5543	1.04411	0.00465375	0.0342084
GLRX5	3.40402	4.9844	0.00467998	0.0343837
UBP1	2.23461	2.21615	0.00469362	0.0344643
SNRPA1	2.81531	2.68736	0.00471836	0.0346086
NLRC5	2.5363	2.30917	0.0047268	0.0346457
CDKN1A	3.15571	4.53084	0.00473675	0.0347062
ZMAT2	2.87438	3.48835	0.00476609	0.0348836
RASA1	-1.33435	0.749768	0.00477587	0.0349426
FAM129B	-1.58884	0.997383	0.00478926	0.0350155
RNF207	-1.42917	0.7134	0.0047959	0.035033
DYDC1	-1.18196	0.547016	0.00479623	0.035033
MOB1A	-1.22435	0.586674	0.00479678	0.035033
SEPT7P2	-1.03874	0.454236	0.00482479	0.0351997
TMEM50B	-2.06541	1.60524	0.00485976	0.0354257
HLA-DMB	-1.35872	0.620751	0.00486096	0.0354257
CHEK1	-1.53184	0.991563	0.00487526	0.0355173
MESTIT1	-1.20852	0.497776	0.00487712	0.0355181
PDE7A	-1.65465	1.27464	0.00488519	0.0355516
CBX3	2.40367	2.77427	0.00489093	0.0355718
MPRIP	-2.08714	1.63281	0.00489144	0.0355718
MANBAL	-1.9881	1.48786	0.00489846	0.0356101
SMPD1	2.61084	2.42665	0.00495411	0.0359635
SARS	2.93321	4.09037	0.00500525	0.0363089
MOB3C	-1.22783	0.564582	0.00500917	0.0363245
RPS4Y1	3.47111	5.94432	0.00503318	0.036466
FAM58A	-1.51685	0.761664	0.00503404	0.036466
PPP2R2A	2.1103	1.95927	0.00504704	0.0365472
YME1L1	-2.29947	2.75542	0.00505282	0.0365761
SMTN	-1.45405	0.664067	0.00505728	0.0365954
THOC2	2.87044	5.01315	0.00507095	0.0366616
ARHGAP28	-1.24118	0.48631	0.0050727	0.0366616
NOTCH3	-1.63927	0.638069	0.00507361	0.0366616
CYP4V2	-2.21137	1.6158	0.00508155	0.036706
CD74	-3.75515	4.88704	0.00509129	0.0367517
PDE12	-1.20885	0.688836	0.00509934	0.0367956
SEC14L3	-1.52832	1.07287	0.00510348	0.0368124
PLEKHA5	-1.23941	0.812551	0.00510692	0.0368241
FAM120A	2.22646	2.39367	0.00514021	0.0370251
DNAH2	-1.04908	0.466273	0.00514792	0.0370676
HERC2P2	-1.93722	1.5236	0.00515417	0.0370995
TRAPPC1	2.81674	4.3559	0.00515781	0.0371126
SYNM	-1.63169	0.799179	0.00516687	0.0371647
BNIP3L	3.68284	5.97572	0.00517354	0.0371996
SEC22C	-2.50947	2.84334	0.00518377	0.0372469
C20orf24	2.47965	3.64509	0.0051952	0.037316
C19orf54	-1.34217	0.695386	0.00523772	0.0376082
TAP1	2.50318	2.39778	0.00527918	0.0378792
ATF6	-1.832	1.65502	0.0053008	0.0380077
CSAD	-1.06004	0.615726	0.00531881	0.0381101
TMEM229B	-1.9615	0.909884	0.00535748	0.0383737
PNPT1	-1.63489	1.1045	0.00537801	0.0384937
RBMS2	-1.71409	1.69834	0.00539748	0.0386196
PIFO	-1.19424	0.326732	0.00540657	0.0386711
BCAM	-1.4874	0.915522	0.00544128	0.0388921
NCAPD2	-1.21035	0.688961	0.00544556	0.0389091
GTF3C6	3.11621	4.62161	0.00544899	0.03892
TMCO4	-1.84397	1.03682	0.00545563	0.0389538
TBCK	-1.13811	0.435974	0.0054861	0.039144
UBE2V2	2.17949	2.02215	0.0055134	0.0393114
P4HTM	-1.63472	1.03345	0.00552201	0.039359
SF3B4	2.118	2.32325	0.00552664	0.0393782
C10orf32	-2.10314	1.96086	0.00554376	0.039459
PARVB	2.85062	3.22677	0.00556137	0.0395568
HMGN4	2.22565	2.10236	0.00556622	0.0395637
PSMB8	2.8052	3.07504	0.00557104	0.0395842
YIPF1	-2.28996	2.01277	0.00557915	0.0396148
TMEM259	-1.10662	0.602894	0.00557957	0.0396148
TRMT5	-1.54745	0.994939	0.00559338	0.0396602
ALDH9A1	2.57941	2.47356	0.00559876	0.0396605
TFRC	2.93702	3.17931	0.00560935	0.0397183
APEX1	2.4855	3.08382	0.00564701	0.0399573
WFS1	-1.48984	0.810562	0.00567704	0.0401559
TRIM68	-1.84843	1.11509	0.0057012	0.0402988
TMEM147	2.48796	2.5604	0.0057206	0.040422
FAU	-2.57136	7.34999	0.00573448	0.0405061
NR2C2	1.8948	1.7427	0.00573824	0.0405186
SCD5	-1.37205	0.678798	0.00574391	0.0405446
ST13	2.63855	4.65728	0.00576099	0.0406238
STYX	-1.75222	1.08798	0.00576121	0.0406238
TMEM97	2.05739	1.94512	0.00576357	0.0406238
ANKRD17	2.4463	2.27685	0.00576714	0.0406245
KANK2	-1.80297	1.10778	0.00576995	0.0406303
CTSA	2.96611	4.36893	0.00580723	0.0408505
PSME2	3.27947	5.87079	0.00582002	0.0409264
ZNF263	2.16347	2.06121	0.00586176	0.0411916
TRPM6	-1.48885	0.690791	0.00591011	0.0415028
SLC35B1	2.93391	3.46709	0.00595179	0.0417381
JUN	-2.38147	2.56623	0.00596309	0.041803
RUSC1-AS1	2.73412	4.08974	0.00600216	0.042048
ABHD2	-2.20243	2.25027	0.00601019	0.0420884
ZNF669	-1.33571	0.742828	0.00601204	0.0420884
MCM4	-1.18806	0.519085	0.00601595	0.0421014
CROCCP2	-1.96977	1.54725	0.00603424	0.0422145
SPOCK1	-1.84321	0.990321	0.00605726	0.0423035
TNRC6B	-1.77978	1.58277	0.00607228	0.0423939
RAB11FIP1	-2.11286	2.54691	0.00610913	0.0426221
TYROBP	-2.6627	1.87039	0.00612276	0.0427026
SYNE2	-1.80425	1.04009	0.00616001	0.0429228
LIG1	-1.07731	0.424192	0.00616063	0.0429228
MAP4K1	-1.15409	0.601446	0.00616895	0.0429661
UBQLN1	2.62615	3.00999	0.00623183	0.0433449
SF3B1	2.78921	5.1784	0.00625158	0.0434439
IBA57	-1.60208	0.937327	0.00625243	0.0434439
ELOF1	-1.84096	1.24271	0.00627565	0.0435904
UTY	-1.29675	0.570557	0.00628051	0.0436093
ERRFI1	-1.63605	1.13905	0.00629323	0.043668
GABPB1-AS1	-2.11377	1.36771	0.0063062	0.0437431
CYFIP2	2.76909	3.16774	0.00632546	0.0438048
MKKS	2.07258	1.92481	0.00633361	0.0438291
NBR1	-2.31107	3.13549	0.00635493	0.043932
POLR3H	2.28436	2.94126	0.00637337	0.0440445
GZMB	3.24966	3.05013	0.00640074	0.0441889
GLTPD1	-1.13114	0.430088	0.00640532	0.0442056
LGALS1	-2.27554	1.50307	0.00641068	0.0442232
PNRC2	2.08997	2.14599	0.0064122	0.0442232
GTPBP10	-1.60469	1.25708	0.00641689	0.0442406
OGT	2.75887	4.24713	0.00642732	0.0442975
TTC39B	-1.06263	0.525038	0.00643796	0.044341
ATP5O	2.88388	5.51539	0.00646361	0.0445026
LMCD1	-1.03385	0.268981	0.00648957	0.0446513
ORC4	-2.60013	3.06439	0.00649993	0.0447075
ANXA1	-2.47654	2.7252	0.00651777	0.0448152
NARG2	-1.27485	0.939594	0.00659625	0.045309
CCT5	2.9392	5.55809	0.00661477	0.045421
FAM162A	2.09634	2.03689	0.00663954	0.0455624
GRB2	2.29148	2.56917	0.00665082	0.0456221
RASD1	-1.39291	0.429255	0.00665299	0.0456221
POLR2B	-1.94773	2.01756	0.00668786	0.0457997
UBE2F	2.47071	2.88704	0.00673506	0.0461075
YY1	2.08843	2.02901	0.00674142	0.0461356
DAP3	2.32032	2.68933	0.0067467	0.0461408
CD82	-1.37892	0.781814	0.00675134	0.0461571
TBXA2R	-1.13803	0.443554	0.00676833	0.0462578
TGFB1I1	-1.96368	0.804941	0.00678968	0.0463882
RAB5C	-2.0908	2.18158	0.00679575	0.0464142
SNRNP25	2.87887	2.67545	0.00680068	0.0464323
PRPF8	-1.83627	1.50125	0.0068288	0.0465932
TMCO1	2.18291	2.65162	0.00683273	0.0466045
RNF157	-1.75871	1.20373	0.00685214	0.0467212
SSB	1.78098	1.67588	0.00692	0.0471682
GVINP1	-1.58277	0.913613	0.00692568	0.0471911
CERS5	-1.92216	1.20256	0.00699162	0.0476087
SYPL1	-2.50279	2.85904	0.00703433	0.0478776
NDN	-1.72035	0.804243	0.0070358	0.0478776
KCNN3	-1.2812	0.531516	0.00705099	0.0479477
CCAR1	2.50628	3.08909	0.0070748	0.048079
TBCCD1	-1.15925	0.651871	0.00709786	0.0482197
EIF5B	2.54393	3.60707	0.00712077	0.0483592
PPAPDC1B	2.72171	3.18169	0.00715474	0.0485576
BIRC6	-1.58881	0.951891	0.00715833	0.0485659
NARF	-2.85044	3.88869	0.00723205	0.049001
GGCT	2.65119	3.15612	0.00726189	0.0491706
SRSF1	1.79034	1.89084	0.00726873	0.0492005
MON1B	-1.32965	0.578978	0.00732497	0.0495434
WDR45B	2.08506	2.00645	0.00732665	0.0495434
SMARCE1	2.10711	2.27545	0.00736207	0.0496843
SRP68	2.6311	2.80392	0.00738069	0.0497874
CDH23	-1.10343	0.490816	0.00738223	0.0497874

## Sheet: Table S2
Table S2. The differential expressed genes (DEGs) between bone metastatic and primary samples
Gene symbol	logFC	AveExpr	P.Value	adj.P.Val
CNN1	-3.62155	5.08458	4.66355e-24	5.14716e-20
SPP1	4.62713	7.89714	4.03891e-21	2.22887e-17
ACTG2	-4.43115	6.60981	4.36939e-20	1.6075e-16
HBB	6.10579	8.27731	2.54651e-19	7.02645e-16
CKS2	2.93739	7.98422	7.10415e-18	1.56817e-14
COL1A2	3.22696	10.4027	2.15257e-16	3.7053e-13
MYH11	-3.50555	5.20893	2.35001e-16	3.7053e-13
PART1	-2.20904	6.6471	7.28106e-16	9.84346e-13
HSPB8	-2.44576	4.66782	8.02674e-16	9.84346e-13
LRRC15	2.40497	6.33063	7.5041e-15	8.28228e-12
OLFML2B	2.19976	6.09198	1.48968e-14	1.49469e-11
COL11A1	3.44991	5.85531	1.78305e-14	1.63996e-11
PCP4	-3.96761	6.09868	2.38226e-14	2.02254e-11
KIF4A	1.86976	5.22921	8.80356e-14	6.94035e-11
CD36	2.17838	5.10886	1.0483e-13	7.41089e-11
SPARC	2.54528	9.17971	1.07433e-13	7.41089e-11
CSRP1	-1.63719	7.90796	1.54428e-13	1.0026e-10
GNL3L	1.59158	5.62711	1.81056e-13	1.09792e-10
TNFAIP6	2.12973	5.17402	1.89004e-13	1.09792e-10
CTC-425F1.4	-2.30654	7.59114	3.09745e-13	1.70933e-10
COL5A2	2.56328	7.0249	3.91401e-13	2.05709e-10
LMOD1	-2.23089	4.43881	8.65195e-13	4.28393e-10
KCNH6	-1.21183	4.325	8.92729e-13	4.28393e-10
MEIS2	-2.38558	5.99146	1.79769e-12	7.93646e-10
XPO1	1.00119	9.31253	1.91615e-12	8.13404e-10
KPNA2	1.46008	7.98317	2.06657e-12	8.4477e-10
KIF14	1.26309	4.80035	2.1689e-12	8.48345e-10
ANXA3	-2.27302	6.57072	2.22905e-12	8.48345e-10
KRT15	-3.61707	5.13377	2.65556e-12	9.76982e-10
CNP	-1.25575	7.43429	3.09487e-12	1.10187e-09
PDE4B	-2.45194	5.88388	3.44785e-12	1.18191e-09
THBS2	2.18389	6.94256	3.53384e-12	1.18191e-09
DES	-1.79232	4.53289	4.30282e-12	1.39677e-09
MAP4K4	1.51219	6.65782	4.69202e-12	1.46196e-09
ACTR2	1.60382	6.69966	4.84779e-12	1.46196e-09
DIXDC1	-2.15876	4.99833	4.97229e-12	1.46196e-09
TAOK3	-1.92105	8.05646	5.03348e-12	1.46196e-09
PAGE4	-1.76622	4.88507	5.19323e-12	1.46969e-09
KRT18	-1.22882	10.6247	8.42315e-12	2.26747e-09
DEAF1	-1.93918	4.97062	9.6061e-12	2.46564e-09
HMGB2	1.40296	8.59656	1.06682e-11	2.61655e-09
CDC7	1.07113	5.58052	1.24588e-11	2.94931e-09
PTTG1	1.39234	7.38742	1.26004e-11	2.94931e-09
VCAN	2.09329	5.11475	1.28266e-11	2.94931e-09
CTSK	2.6572	8.43821	1.38068e-11	3.1099e-09
RNASE1	1.58471	6.86598	1.71198e-11	3.68224e-09
SERPINE2	1.76328	6.60915	1.73486e-11	3.68224e-09
XBP1	-1.49107	8.64999	1.94636e-11	4.0532e-09
GMFG	2.06887	5.14552	2.04217e-11	4.17397e-09
DDX39A	1.02252	7.42728	2.1404e-11	4.2952e-09
IBSP	3.4988	5.56946	2.37343e-11	4.67778e-09
MAOB	-2.8794	4.90593	2.71351e-11	5.2542e-09
RPS11	-2.26581	7.82219	3.07431e-11	5.85021e-09
HGD	-2.89498	5.55462	3.27142e-11	6.11977e-09
BUB1	1.59817	4.81853	3.79275e-11	6.97675e-09
COL1A1	2.94377	6.78872	3.86337e-11	6.99017e-09
MYLK	-2.56156	8.08242	4.0866e-11	7.2748e-09
DDX3X	1.01602	7.72437	5.98043e-11	1.03134e-08
FAM174B	-1.20234	6.84883	7.56786e-11	1.28502e-08
SYNM	-2.05686	6.82333	9.39507e-11	1.55194e-08
TOP2A	1.94552	5.35519	9.42103e-11	1.55194e-08
C1orf115	-1.83637	7.93249	1.09129e-10	1.77126e-08
AR	2.26992	7.23935	1.21232e-10	1.91149e-08
CCNA2	1.23468	4.73522	1.92187e-10	2.90571e-08
SULT1A1	1.18805	6.50778	2.04549e-10	3.05083e-08
CTBS	-1.43265	6.14643	2.13093e-10	3.13588e-08
TRPM8	-1.86487	5.26317	2.1674e-10	3.14758e-08
MMP9	2.76142	7.53297	2.37742e-10	3.40774e-08
ACKR3	1.6965	5.55074	2.57105e-10	3.63803e-08
PEX14	-1.02581	4.77265	2.70683e-10	3.75229e-08
ASPM	1.88675	4.77708	2.71979e-10	3.75229e-08
ZFP36	-3.0152	6.23583	2.91787e-10	3.97587e-08
KIF20A	1.95753	5.78425	2.99173e-10	3.97724e-08
SGTA	-1.24365	4.61381	3.04422e-10	3.97724e-08
ACPP	-1.78284	11.2411	3.06816e-10	3.97724e-08
SLC5A3	1.1588	6.50711	3.10334e-10	3.97724e-08
TCEAL2	-1.90088	4.66507	3.11422e-10	3.97724e-08
MMD	1.23235	5.68968	3.24288e-10	4.05567e-08
RPL27A	-1.21519	7.4874	3.2704e-10	4.05567e-08
NCAPD3	-2.26446	7.33594	3.35754e-10	4.11746e-08
FN1	2.28339	9.9027	3.68296e-10	4.37084e-08
NAA15	1.11011	5.94213	4.69397e-10	5.51142e-08
CORO1C	1.22912	6.40161	4.83878e-10	5.59353e-08
NUSAP1	1.76485	7.20934	4.88856e-10	5.59353e-08
STAB1	1.53721	5.39315	4.91594e-10	5.59353e-08
ENPEP	1.43506	4.45823	5.48036e-10	6.10977e-08
DUSP3	-1.0874	7.18243	5.81142e-10	6.39156e-08
EZH2	1.5198	5.66496	6.14148e-10	6.64544e-08
RACGAP1	1.50837	5.95377	7.52674e-10	8.0653e-08
KIAA0101	1.43719	7.50206	8.0252e-10	8.51674e-08
HSPBP1	1.34205	4.98635	8.2965e-10	8.72081e-08
AURKA	1.68285	6.20617	8.73225e-10	9.09225e-08
EPHX2	-2.06099	5.97016	8.98981e-10	9.27295e-08
TCF21	-1.34419	4.11225	9.10938e-10	9.30928e-08
IGF2BP2	1.65304	4.60428	9.33144e-10	9.44873e-08
TYMS	1.45206	7.29338	9.84026e-10	9.87336e-08
LOXL2	1.57094	5.37813	1.13076e-09	1.11694e-07
THYN1	-1.31067	6.91513	1.13343e-09	1.11694e-07
MSMB	-4.50647	8.19923	1.14557e-09	1.11891e-07
PAPPA	1.2075	4.65448	1.19886e-09	1.16069e-07
PAK1IP1	-2.156	6.21631	1.22201e-09	1.17281e-07
DDIT4	1.81595	7.1494	1.2427e-09	1.18239e-07
MS4A4A	1.41694	4.42788	1.34649e-09	1.27019e-07
MCM7	1.02965	7.36955	1.36665e-09	1.27828e-07
KIF2C	1.01267	6.34429	1.62325e-09	1.50553e-07
ANPEP	-2.96746	5.51621	1.676e-09	1.5415e-07
TOMM70A	1.18158	6.63716	1.72429e-09	1.57281e-07
ARCN1	-1.34821	8.03375	1.87118e-09	1.69281e-07
SEC14L2	-1.40926	4.58698	1.91751e-09	1.72061e-07
HSPH1	1.32952	7.32127	2.02272e-09	1.77181e-07
TRAPPC10	1.33748	5.25455	2.0654e-09	1.79494e-07
NAAA	-1.80722	7.69053	2.13074e-09	1.83726e-07
PDZRN3	-1.50328	6.11365	2.31252e-09	1.96333e-07
CIRBP	-1.31287	8.78629	2.4365e-09	2.0089e-07
FOXF1	-1.07703	5.05953	2.439e-09	2.0089e-07
CYP39A1	-1.60217	5.72638	2.50977e-09	2.05188e-07
HNRNPAB	1.09932	8.95907	2.54657e-09	2.06665e-07
TPX2	1.73856	6.03626	3.01426e-09	2.42835e-07
TPM2	-2.62146	6.19992	3.10365e-09	2.48224e-07
DHRS7	-1.95913	9.41129	3.1271e-09	2.48301e-07
FERMT1	-2.18708	4.83998	3.34845e-09	2.63306e-07
KIF13B	-1.08863	7.09214	3.41983e-09	2.63949e-07
IQGAP2	-1.28282	7.51356	3.53558e-09	2.70988e-07
NCAPG2	1.31789	5.19335	3.78259e-09	2.85948e-07
SEC14L1	1.33282	5.77998	4.42897e-09	3.30287e-07
SPDYE2	1.4977	6.09938	4.68522e-09	3.44644e-07
TRMT61A	1.2609	5.14804	4.82502e-09	3.48814e-07
KBTBD11	-1.7361	5.3931	4.97485e-09	3.56541e-07
EPPK1	1.31175	5.16578	5.12669e-09	3.65053e-07
FUCA1	-1.19908	8.45243	5.33449e-09	3.77415e-07
CNTNAP2	-1.85952	5.1605	5.85557e-09	4.09037e-07
PRSS8	-1.63458	6.52762	5.98494e-09	4.15445e-07
CCR1	1.22878	5.76934	6.48632e-09	4.47358e-07
COL3A1	2.35168	8.9652	6.52575e-09	4.47358e-07
TMEM59	-1.01567	9.2216	6.77867e-09	4.58995e-07
GINS1	1.40506	5.5213	7.28234e-09	4.87123e-07
GTF3C1	-1.79295	5.52351	7.61207e-09	5.06111e-07
GSTT1	-2.55635	5.79661	8.09947e-09	5.35293e-07
SPDEF	-1.2799	8.16336	8.51773e-09	5.59584e-07
TADA3	-1.89596	4.82319	8.959e-09	5.84242e-07
THBS4	-1.91039	6.33458	9.032e-09	5.84242e-07
CD163	1.9706	5.87149	9.05186e-09	5.84242e-07
UBE2W	1.07863	5.35197	1.01527e-08	6.43994e-07
DHCR24	-1.29237	8.16356	1.26673e-08	7.89879e-07
TMEM30B	-1.3587	6.87986	1.36197e-08	8.39781e-07
GMPR	-1.55807	7.26664	1.44057e-08	8.83309e-07
SLC44A4	-1.24908	6.64881	1.63698e-08	9.92712e-07
PDE4D	-1.20775	5.46989	1.76906e-08	1.05541e-06
RPL10L	-1.41274	4.86549	1.81747e-08	1.07846e-06
CYB5R2	-1.03404	4.93009	1.89379e-08	1.11774e-06
CD84	1.30632	6.11569	2.03968e-08	1.19744e-06
EXOSC2	1.21198	5.71175	2.0655e-08	1.20103e-06
RPLP2	-1.33863	5.28039	2.06755e-08	1.20103e-06
SMC4	1.38478	5.99377	2.50192e-08	1.43821e-06
GSDMB	1.08326	4.50625	2.54035e-08	1.45274e-06
KIF18B	1.34721	5.30821	2.58596e-08	1.4712e-06
HPRT1	1.01618	7.55507	2.61381e-08	1.47942e-06
CENPF	1.60656	6.17031	2.81336e-08	1.56823e-06
FOXM1	1.29873	4.74246	2.84955e-08	1.58042e-06
TYROBP	1.63721	6.30933	2.88225e-08	1.59057e-06
STAG2	-1.20843	5.9628	2.91018e-08	1.598e-06
RANBP3	-1.18712	4.39971	3.01441e-08	1.64448e-06
TTC13	1.03737	5.4957	3.11623e-08	1.68597e-06
ABCC5	1.00923	7.54628	3.23961e-08	1.73726e-06
PHTF2	1.3835	5.77476	3.32371e-08	1.77216e-06
RASL11B	1.06257	5.48451	3.3681e-08	1.7872e-06
ZC3H15	1.22553	7.71754	3.42466e-08	1.80852e-06
CYR61	-1.98661	7.17858	3.52607e-08	1.8532e-06
KLF15	-1.20359	4.55448	3.76746e-08	1.97068e-06
MELK	1.53545	6.27052	3.91683e-08	2.02099e-06
MT1M	-1.6054	4.38773	3.91857e-08	2.02099e-06
FOS	-3.05536	5.20265	3.9985e-08	2.05263e-06
SPINT1	-1.63691	4.96873	4.06119e-08	2.07516e-06
ACTA2	-2.20009	8.7446	4.40385e-08	2.23988e-06
PTPN13	-1.20086	5.70068	4.63282e-08	2.34063e-06
MYL9	-1.42072	4.15696	4.82811e-08	2.42218e-06
EID1	-1.35227	8.17162	5.00636e-08	2.48897e-06
ESPL1	1.24795	5.11605	5.40356e-08	2.66246e-06
KNTC1	1.14423	4.56699	5.46379e-08	2.67096e-06
FOSB	-2.61893	4.66922	5.65318e-08	2.74864e-06
SEC22B	-1.00413	8.02309	5.77491e-08	2.79551e-06
EGR2	-1.51288	5.25026	5.94957e-08	2.85502e-06
LPL	1.55733	4.34888	7.04378e-08	3.31068e-06
APOF	-1.06018	4.13509	7.07121e-08	3.31068e-06
LAPTM5	1.2701	5.91561	7.09284e-08	3.31068e-06
PYY	-1.04181	4.09774	7.1091e-08	3.31068e-06
PPP1R10	-1.3088	4.06751	7.856e-08	3.6279e-06
NPDC1	-1.27975	6.5993	8.01047e-08	3.68381e-06
PPAP2B	-1.42598	5.17405	8.36732e-08	3.81612e-06
MT1E	-1.9903	8.12565	9.11558e-08	4.1233e-06
PABPN1	1.11106	7.03358	9.30658e-08	4.17239e-06
PTPRN2	-2.22548	6.75508	9.35501e-08	4.17239e-06
TMEM87A	-1.21006	8.96968	9.3753e-08	4.17239e-06
ADAMTS5	1.17763	5.81833	9.47867e-08	4.20145e-06
TGFBR1	1.06984	4.59226	9.792e-08	4.32236e-06
CUX2	-1.86817	5.71435	9.9326e-08	4.33478e-06
APOE	1.98396	5.06811	9.96537e-08	4.33478e-06
CTSZ	1.28304	4.71136	1.06926e-07	4.60991e-06
CPE	-1.90746	7.72746	1.09554e-07	4.70486e-06
BUB1B	1.17655	6.088	1.11371e-07	4.76435e-06
PTOV1	-1.59855	5.63205	1.13224e-07	4.8249e-06
DNMBP	-1.01566	5.9978	1.1787e-07	4.9844e-06
TAGLN	-2.01167	7.7727	1.18936e-07	5.01028e-06
PALMD	-1.03424	5.62329	1.28517e-07	5.37289e-06
PIGH	-1.12109	5.67551	1.29578e-07	5.3786e-06
COL6A3	1.94944	8.20764	1.29628e-07	5.3786e-06
FLCN	1.20572	5.14867	1.3147e-07	5.43458e-06
BIRC5	1.12871	4.66221	1.35296e-07	5.57186e-06
TRIM29	-1.43392	5.0817	1.39502e-07	5.70254e-06
LAMB1	1.44314	5.2901	1.46097e-07	5.92822e-06
PDIA3	-1.46612	8.05392	1.50749e-07	6.07232e-06
OBSL1	-1.6572	5.85081	1.55395e-07	6.19167e-06
ALDH1A3	-2.09746	8.39552	1.59986e-07	6.35167e-06
DLGAP5	1.28862	5.20478	1.62879e-07	6.42034e-06
PTX3	1.8453	4.57134	1.68935e-07	6.61184e-06
COL5A3	1.01053	5.13976	1.70912e-07	6.66558e-06
GMDS	-1.82206	6.65313	1.73664e-07	6.74906e-06
SEPT11	1.01367	7.07635	1.79603e-07	6.90626e-06
RAI14	1.15953	6.23037	1.80153e-07	6.90626e-06
ITGA10	1.09147	6.33866	1.80212e-07	6.90626e-06
MBD4	1.01656	8.25877	1.85206e-07	7.07307e-06
MRC1	1.14123	5.46983	1.91631e-07	7.2368e-06
RAB3B	-1.79392	4.82529	1.9195e-07	7.2368e-06
PAMR1	-1.55576	4.57537	1.97254e-07	7.40509e-06
GS1-111G14.1	-1.78888	5.64965	2.10169e-07	7.77273e-06
CLUHP3	1.39071	5.27738	2.10569e-07	7.77273e-06
SCAF4	1.12852	5.10643	2.20109e-07	8.07089e-06
FBLN1	-1.49605	4.44238	2.24393e-07	8.20076e-06
RFTN1	1.19209	6.67659	2.29275e-07	8.32065e-06
HPN	-1.27707	6.35837	2.31624e-07	8.35435e-06
SMPDL3A	-1.27391	6.77711	2.35906e-07	8.42621e-06
PAF1	-1.16912	6.39796	2.51248e-07	8.85949e-06
DMXL1	-1.31916	8.53985	2.70964e-07	9.49408e-06
ATM	1.20637	4.94173	2.72723e-07	9.52545e-06
CYTH2	-1.29825	6.40726	2.77124e-07	9.61828e-06
CNPY3	-1.41698	4.76918	2.81258e-07	9.67053e-06
MCAM	1.11685	5.97973	2.90317e-07	9.951e-06
DONSON	1.07227	5.0438	3.02082e-07	1.02904e-05
GPNMB	1.67558	7.86094	3.08062e-07	1.04618e-05
IL20RA	-1.0014	5.12639	3.1978e-07	1.08264e-05
SCP2	-1.11073	8.33861	3.24773e-07	1.09618e-05
CCNE1	1.04765	4.94247	3.35331e-07	1.12837e-05
LUM	2.32281	7.31281	3.38224e-07	1.13315e-05
KPTN	1.06481	5.23576	3.39776e-07	1.13315e-05
ITPKB	-1.25223	4.92646	3.46495e-07	1.14843e-05
DNMT3B	1.08386	5.17949	3.56136e-07	1.16637e-05
SLC7A7	1.42191	6.13926	3.75967e-07	1.22046e-05
NEDD9	-1.01268	6.66593	3.84519e-07	1.24092e-05
ABCC4	-2.21403	9.14402	3.96687e-07	1.27645e-05
NBL1	-1.89685	5.84265	4.00784e-07	1.28589e-05
FABP4	1.97255	4.82923	4.19073e-07	1.3368e-05
KIF11	1.07513	4.4449	4.30211e-07	1.36053e-05
PIK3IP1	-1.4413	5.26285	4.54368e-07	1.42064e-05
TRIM28	-1.28832	6.2718	4.59299e-07	1.432e-05
CHD4	1.31177	6.23867	4.66293e-07	1.44971e-05
MED13L	1.01676	5.57305	4.73132e-07	1.46434e-05
VWA1	-1.61433	5.24517	4.87082e-07	1.50166e-05
TMEM106C	1.41364	7.77855	4.9132e-07	1.50631e-05
SGSH	-1.24833	5.23217	4.97275e-07	1.52034e-05
CD99	-1.00647	7.15588	4.98664e-07	1.52037e-05
LY96	1.30722	5.01972	5.53819e-07	1.66256e-05
KRT14	-1.56812	4.28823	5.54337e-07	1.66256e-05
METTL13	1.01329	5.40552	5.6258e-07	1.67364e-05
ZNF552	-1.27534	5.74807	5.68693e-07	1.68275e-05
COL4A1	1.41866	8.32034	5.73546e-07	1.68761e-05
HSD17B6	-2.93614	5.95768	5.91336e-07	1.72205e-05
STEAP4	-1.38287	4.74993	6.15805e-07	1.77923e-05
KIF5C	-1.3772	6.0685	6.62088e-07	1.90298e-05
NCKAP1	-1.26614	7.98735	6.95193e-07	1.9674e-05
ANAPC2	1.11993	5.35465	7.14962e-07	2.01302e-05
DHX38	-1.26844	4.77823	7.29918e-07	2.0447e-05
CSGALNACT1	-1.70999	8.13232	7.38956e-07	2.06477e-05
MCM6	1.11822	6.97326	8.05246e-07	2.23304e-05
ADORA3	1.08508	5.25861	8.11937e-07	2.24167e-05
TMPRSS2	-1.79003	7.12236	8.48238e-07	2.31733e-05
PRC1	1.18758	6.45091	8.91538e-07	2.41767e-05
DHRS3	-1.10849	6.93976	9.04505e-07	2.44682e-05
SNRNP40	1.00065	4.37292	9.45374e-07	2.55112e-05
CASP10	1.04565	4.55878	1.00331e-06	2.68775e-05
CEP55	1.20334	4.44147	1.02655e-06	2.7383e-05
DACH1	-1.06988	5.26296	1.02714e-06	2.7383e-05
HBD	2.8541	5.66272	1.08232e-06	2.86465e-05
SPDL1	1.10684	4.49949	1.10087e-06	2.89292e-05
POFUT1	-1.08654	5.3674	1.13505e-06	2.9616e-05
PRR11	1.08497	8.55473	1.15321e-06	2.99482e-05
OLFML3	1.33797	6.44111	1.19593e-06	3.084e-05
ANKRD36	1.41867	5.49433	1.31836e-06	3.36046e-05
NEK2	1.48082	6.11838	1.37477e-06	3.48588e-05
MBTPS1	-1.20816	6.72658	1.38435e-06	3.49635e-05
NR2F1	-1.66843	5.30355	1.40927e-06	3.54308e-05
BCAS1	-1.29006	5.48132	1.45005e-06	3.62538e-05
SORBS2	-1.36609	6.64103	1.45766e-06	3.63106e-05
LOC220077	-1.06419	3.93851	1.46071e-06	3.63106e-05
GREB1	-1.877	6.19075	1.48885e-06	3.69268e-05
HERPUD1	-1.12432	9.26373	1.51999e-06	3.76147e-05
DPP4	-2.27435	5.32071	1.53948e-06	3.79269e-05
DTL	1.32191	5.66714	1.5908e-06	3.90171e-05
SPAG5	1.00613	5.72389	1.64026e-06	4.01073e-05
GTF2H2B	1.33584	5.11894	1.64252e-06	4.01073e-05
CLUL1	-1.04263	4.97686	1.6476e-06	4.01426e-05
FMOD	-1.65466	7.74264	1.68628e-06	4.09945e-05
NDRG3	-1.18673	8.59837	1.70518e-06	4.13629e-05
TTC38	-1.47449	5.9602	1.75978e-06	4.23153e-05
CCNB2	1.09096	6.78414	1.83265e-06	4.37812e-05
QDPR	-1.11731	7.17977	1.85317e-06	4.40807e-05
PPEF1	1.04909	4.74779	1.90693e-06	4.5068e-05
PLCB2	1.29696	4.4836	1.95026e-06	4.57978e-05
ANAPC15	-1.17498	6.51033	1.96542e-06	4.6056e-05
C1RL	-1.11084	4.64319	2.04469e-06	4.76102e-05
CYP26A1	1.20497	4.58457	2.11121e-06	4.90556e-05
RP11-395B7.7	-1.18421	5.73784	2.12564e-06	4.92872e-05
ENPP2	1.53514	7.09117	2.15028e-06	4.97539e-05
EIF3G	-1.69225	7.32413	2.17411e-06	5.02001e-05
AZGP1	-3.37867	8.33064	2.23679e-06	5.15396e-05
SLC1A3	1.47871	5.40028	2.29869e-06	5.27456e-05
SLC14A1	-1.14745	4.26275	2.31127e-06	5.28146e-05
MED1	1.67014	4.8378	2.33828e-06	5.33214e-05
TECR	-1.42974	5.05821	2.37204e-06	5.37581e-05
LRP4	1.14094	5.61439	2.3965e-06	5.41677e-05
IVD	-1.15641	6.44948	2.42472e-06	5.45043e-05
CENPE	1.22541	4.38022	2.60307e-06	5.77492e-05
MT1F	-1.20451	7.66247	2.6057e-06	5.77492e-05
OLFML2A	1.17777	6.0294	2.68776e-06	5.90669e-05
PEMT	-1.24969	5.45636	2.69097e-06	5.90669e-05
PMEPA1	-1.3507	6.41819	2.69351e-06	5.90669e-05
DPF2	-1.15736	5.37923	2.69727e-06	5.90669e-05
TEK	1.12472	4.81894	2.98443e-06	6.45865e-05
SMYD2	1.03691	4.7875	2.99894e-06	6.4647e-05
IDI1	-1.02149	7.99577	3.06752e-06	6.59966e-05
SORD	-1.27985	8.36849	3.1069e-06	6.63987e-05
TCF3	-1.01199	4.80319	3.14199e-06	6.69463e-05
RNASE4	-1.16405	4.91158	3.14927e-06	6.69722e-05
SLC30A4	-1.06941	4.30595	3.18552e-06	6.70966e-05
WNT5B	-1.71585	5.21038	3.37633e-06	7.04435e-05
MMP24-AS1	-1.14877	5.59295	3.50518e-06	7.27194e-05
FAAH	-1.01799	6.12988	3.56619e-06	7.37348e-05
NEFH	-2.85576	6.33314	3.5751e-06	7.37348e-05
TSPAN1	-2.15523	8.89019	3.58085e-06	7.37348e-05
TSPAN5	1.01069	5.69221	3.59123e-06	7.38109e-05
STC2	1.50942	4.87215	3.71971e-06	7.60336e-05
NGLY1	1.00186	5.23057	3.72004e-06	7.60336e-05
LSAMP	-1.56458	4.28088	3.77121e-06	7.69369e-05
TFRC	1.15959	7.75154	3.97116e-06	8.04215e-05
C1orf116	-1.73743	7.90709	4.02406e-06	8.10467e-05
PPL	-1.27422	5.81706	4.04159e-06	8.12514e-05
RRM2	1.71814	6.32408	4.09476e-06	8.21707e-05
EIF2S3	1.59467	4.79697	4.1753e-06	8.34833e-05
PGM3	-1.40318	6.49645	4.19823e-06	8.379e-05
AOC1	-1.52384	4.70951	4.28309e-06	8.51757e-05
TTK	1.05046	4.70746	4.31846e-06	8.55829e-05
ARHGEF5	-1.18985	5.94825	4.43027e-06	8.73158e-05
NCF2	1.45057	5.46545	4.60125e-06	9.03629e-05
MYBPC1	-2.01839	7.58561	4.76834e-06	9.33123e-05
WIF1	1.26287	4.78589	4.92981e-06	9.61313e-05
MT1G	-1.26726	8.3497	5.00744e-06	9.73012e-05
COL5A1	1.66201	4.96947	5.16187e-06	0.000100126
MAZ	1.19248	6.74282	5.24477e-06	0.000101555
MPI	-1.14294	5.46615	5.37258e-06	0.000103305
OR51E2	-1.70204	4.98436	5.43075e-06	0.000104061
GNMT	-1.98842	5.90859	5.59577e-06	0.000106692
CLPP	-1.44496	5.19023	5.59703e-06	0.000106692
DBT	1.04765	10.1578	5.86281e-06	0.000111373
SOGA1	1.01859	5.32688	6.0523e-06	0.000114775
APLNR	1.30187	4.27756	6.07348e-06	0.000114979
OSR2	-1.06269	5.34071	6.18405e-06	0.000116473
BCL6	1.15426	7.5904	6.22079e-06	0.000116767
CANT1	-1.47643	7.08792	6.29982e-06	0.000118049
KLK3	-1.0356	11.9985	6.36155e-06	0.000118602
ARPC4	1.16175	4.72397	6.7116e-06	0.000124288
AKR1C3	1.87086	5.31949	6.74778e-06	0.000124749
NDRG1	-1.17447	10.8155	6.83498e-06	0.000125939
GTSE1	1.06735	4.43388	6.97693e-06	0.000127702
CD151	-1.20928	5.09727	7.14416e-06	0.000130331
CDH2	1.04836	4.3093	7.23712e-06	0.000131375
SIL1	-1.53025	6.49175	7.25e-06	0.000131393
MS4A6A	1.16046	6.55067	7.38564e-06	0.000133413
RNASE6	1.21867	4.76545	7.62578e-06	0.000136855
ELOVL5	-1.01347	9.6385	7.71178e-06	0.00013795
TMEM222	-1.00635	4.98169	7.91226e-06	0.000140851
HAUS2	1.18371	9.10829	8.56e-06	0.000150681
SIX1	-1.13445	4.70563	8.65155e-06	0.000151567
OMD	1.43	5.88296	8.7515e-06	0.000152351
HERC6	-1.08991	6.98616	9.09362e-06	0.000157068
PBK	1.10104	5.1327	9.66723e-06	0.00016516
SEZ6L2	-1.15729	5.58057	9.66766e-06	0.00016516
TRPM4	-1.84056	5.60371	9.69679e-06	0.00016516
PCSK5	1.15002	4.62799	1.03013e-05	0.00017358
RP11-403P17.4	1.0452	8.5481	1.03693e-05	0.000174292
IL1R1	-1.07067	8.88551	1.07455e-05	0.000179422
PLS3	1.12157	6.3416	1.0936e-05	0.000181778
UAP1	-1.11671	8.01367	1.10165e-05	0.000182283
SNX6	1.34502	6.14055	1.10172e-05	0.000182283
MAFB	1.08949	6.82576	1.10301e-05	0.000182283
NCAPG	1.03919	5.31785	1.11105e-05	0.000183298
AKR1C1	1.41398	6.96402	1.13708e-05	0.000186755
DCN	1.51785	8.94278	1.15635e-05	0.000189357
EHHADH	-1.02219	4.38891	1.19312e-05	0.000194512
VPS52	-1.34636	6.18798	1.19897e-05	0.000195177
ZDHHC4	-1.02117	5.70966	1.2686e-05	0.000205
BEX4	-1.08724	6.55569	1.27401e-05	0.000205435
TPM1	-1.22606	6.77074	1.28356e-05	0.000205769
RLN1	-2.16564	5.72139	1.28454e-05	0.000205769
DNAJC7	1.15606	5.71673	1.34275e-05	0.000212929
EPS8L1	-1.07837	6.08171	1.36128e-05	0.000215345
PRIM2	-1.18498	4.57336	1.4217e-05	0.000221629
KIZ	-1.23031	5.797	1.43563e-05	0.000222723
PCOLCE	1.46375	5.10203	1.48514e-05	0.000228931
EGFR	-1.05793	6.16302	1.4998e-05	0.000230552
GOLM1	-1.37847	9.87111	1.63021e-05	0.000246812
TMED1	-1.13907	6.22728	1.64668e-05	0.000248964
CSPP1	1.19361	6.43646	1.75806e-05	0.000263637
LDB3	-1.15812	5.27689	1.78581e-05	0.000267071
ATF3	-1.4987	7.10607	1.82005e-05	0.000271458
MCM4	1.18958	4.25955	1.83031e-05	0.000272252
CFB	-1.71799	5.59977	1.83391e-05	0.000272421
DHPS	-1.19379	5.79149	1.84588e-05	0.000273097
HLA-J	-1.18996	6.5754	1.89876e-05	0.000280168
VIPR1	-1.02375	5.91616	1.90976e-05	0.000281415
AEN	-1.01131	4.90086	1.92243e-05	0.000282348
DAP	-1.04746	7.52379	2.03212e-05	0.000294715
CCDC109B	1.24922	5.12181	2.03473e-05	0.000294715
ASNS	1.00445	6.56723	2.06592e-05	0.00029845
LPCAT3	-1.05471	5.0399	2.1481e-05	0.000306312
JUNB	-1.12027	5.1145	2.21645e-05	0.000313872
ZWINT	1.25023	7.44243	2.23801e-05	0.000315868
FMO3	1.3208	4.21439	2.25489e-05	0.000316631
NEU1	-1.21914	5.59238	2.29778e-05	0.00032102
MT1H	-1.6684	7.97017	2.37467e-05	0.000330924
CCNB1	1.04708	6.20904	2.4012e-05	0.000333359
CDCA3	1.02664	4.3235	2.41018e-05	0.000334186
SQRDL	-1.32567	7.39975	2.41649e-05	0.00033464
TMEM57	-1.01949	4.85062	2.56557e-05	0.000351318
KLK11	-2.22618	5.6852	2.59457e-05	0.000354848
S100A4	1.33272	5.26089	2.61647e-05	0.000356959
AMACR	-1.13232	4.804	2.65842e-05	0.000361341
EHBP1	1.16624	5.43322	2.68441e-05	0.000363488
SLC22A3	-1.58066	4.32252	2.68738e-05	0.000363488
HOXC6	1.50971	7.84324	2.70976e-05	0.000365172
CYP4F12	1.08001	4.75371	2.80764e-05	0.000374743
LTBP2	1.1128	6.45541	2.80794e-05	0.000374743
SOX9	-1.12639	6.33671	2.8128e-05	0.000374939
IFI27	1.11161	5.36351	2.82735e-05	0.000376423
TNFSF10	-1.40127	7.36384	2.88738e-05	0.000383029
CSRP2	-1.59644	6.88113	2.95073e-05	0.000390494
ACADSB	-1.17031	5.06061	3.04153e-05	0.00039916
SYT17	-1.44484	6.4219	3.07425e-05	0.000402975
MYCBP2	-1.00569	7.32474	3.18018e-05	0.000414399
TMED10	-1.15032	8.11133	3.28923e-05	0.000425595
COL10A1	1.30538	5.13973	3.43822e-05	0.000441252
TGFBI	1.39235	6.74066	3.5849e-05	0.000454787
KRT5	-1.60682	5.4825	3.59884e-05	0.000455207
PEX7	-1.06612	5.61152	3.63918e-05	0.000459035
FHOD3	-1.24662	5.1441	3.71038e-05	0.000466418
TRPV6	-1.07448	5.52005	3.75062e-05	0.00047094
SMS	-1.30872	8.44444	3.86209e-05	0.000481649
PIGV	-1.03476	5.95052	3.90416e-05	0.000485797
KIAA1324	-1.29515	6.9373	4.00697e-05	0.000494134
ALG13	1.13625	6.33247	4.01682e-05	0.000494796
F13A1	1.00068	6.33051	4.09436e-05	0.000503224
NR4A2	-1.45609	4.37381	4.10765e-05	0.000504295
JUN	-1.15084	8.13302	4.22734e-05	0.000515549
CA2	1.316	4.45824	4.2932e-05	0.000521276
SSX3	1.11269	4.55822	4.41972e-05	0.000534288
VCAM1	1.04657	6.36726	4.46366e-05	0.000537832
PTGS2	-1.41119	4.94494	4.531e-05	0.000544164
MXRA5	1.25382	7.26012	4.6288e-05	0.000553588
POSTN	1.84461	7.85936	4.64509e-05	0.000554847
FOXO1	-1.24524	4.95569	4.88287e-05	0.000577517
TACC3	1.17833	4.46171	4.88721e-05	0.000577517
C2orf72	-1.09943	5.53139	5.00872e-05	0.000589261
SSPN	-1.09329	5.61607	5.11122e-05	0.000598224
DHTKD1	-1.02276	6.88744	5.22319e-05	0.000605887
DUSP1	-1.63259	8.15194	5.25316e-05	0.000608385
WLS	-1.298	6.16286	5.51773e-05	0.000635008
EAF2	-1.14307	6.19208	5.69657e-05	0.00065221
NPR3	-1.31914	6.57368	5.79777e-05	0.000660371
TACSTD2	-1.08141	10.2464	6.11501e-05	0.000689391
ING4	-1.07456	5.28444	6.30296e-05	0.000704821
CDC20	1.13491	5.02931	6.36827e-05	0.000711367
CHRDL1	-1.16875	5.61469	6.38796e-05	0.00071216
DST	-1.02871	4.43963	6.46393e-05	0.000719903
VIM	1.18376	8.65623	6.71213e-05	0.000742302
CDK1	1.26107	5.83672	6.81713e-05	0.000750156
KLK2	-1.74765	11.5363	7.1054e-05	0.000777228
GUSBP11	1.78808	6.38233	7.30024e-05	0.000791481
SDC2	1.25646	6.16818	7.46417e-05	0.000805299
RANGRF	-1.00001	5.26821	7.4786e-05	0.000806067
SH3BGRL	-1.01564	5.72113	7.77331e-05	0.000832951
KCNN2	-1.79316	7.17993	7.86518e-05	0.000841979
SPG20	-1.26092	5.02737	7.9061e-05	0.00084472
HES1	-1.00017	7.97128	8.53376e-05	0.000894464
GHR	-1.27074	6.959	8.6676e-05	0.000905912
ASTN2	-1.15876	6.8061	8.69207e-05	0.00090761
LRIG1	-1.00439	7.95107	9.15484e-05	0.000950536
ITGAM	1.08455	5.0262	9.44285e-05	0.000974937
CALM1	-1.03786	4.85281	0.0001009	0.00103401
ZNF721	1.05065	9.19881	0.000102741	0.00104768
HJURP	1.06016	5.01302	0.000103627	0.00105316
RAB31	1.22158	7.6103	0.000106828	0.00107775
F3	-1.87291	5.39577	0.000107074	0.00107898
ASPN	1.60233	6.47989	0.000107145	0.00107898
ALOX15B	-1.5446	6.25438	0.000108276	0.00108645
PPP1CA	-1.02447	6.6187	0.00010915	0.0010912
SLC15A2	-1.18865	5.93186	0.000109402	0.00109273
CCL2	-1.47076	4.37146	0.000109817	0.00109589
HDLBP	-1.17128	8.07029	0.000112075	0.00111238
FCGR3B	1.08442	5.73433	0.000113341	0.00112192
IGLC1	2.41045	7.58759	0.000121631	0.00119328
SPOCK1	-1.54119	8.58693	0.000125451	0.00122531
HCP5	-1.05081	4.78645	0.000128435	0.00125003
FAP	1.28218	4.5869	0.000129199	0.00125415
ANG	-1.15607	5.5665	0.000132091	0.00127432
SERHL2	-2.06077	6.4419	0.000132852	0.00127615
C3orf14	-1.68712	6.51436	0.0001356	0.00129828
DPT	1.23787	4.34209	0.000138188	0.00131822
TK1	1.10147	5.72919	0.000143769	0.00135971
NUP62	1.08077	5.33618	0.000148323	0.00139086
GABRP	-1.10164	4.06298	0.000172606	0.00157053
LBR	1.1543	8.02595	0.000182826	0.00165127
SERPINF1	1.59864	7.67518	0.000185311	0.0016669
GPR126	1.13422	4.80155	0.00018563	0.00166737
MAGEA12	1.40349	4.98274	0.000185666	0.00166737
NAV3	1.01448	4.23004	0.000187643	0.00167966
VSIG4	1.06234	5.57474	0.000196346	0.00174792
CFH	1.05152	4.80005	0.000204631	0.00179818
RTN1	-1.20784	6.14203	0.000205231	0.00180041
CCK	-1.11703	4.3509	0.000216452	0.00188405
NCAM1	1.03249	5.04642	0.000218017	0.00189469
AHSP	1.13316	4.85061	0.000248022	0.00210304
PLA1A	-1.48071	5.6712	0.000252706	0.00213398
S100A8	2.5696	5.94303	0.000268498	0.00225012
GULP1	-1.35401	7.78284	0.000276768	0.00231592
CLDN8	-1.30041	7.13293	0.000277313	0.00231821
PDE8B	-1.33872	6.63829	0.0002789	0.00232801
LPCAT1	1.02269	5.45625	0.000285051	0.00236643
FZD5	-1.08794	7.42215	0.000285346	0.00236643
OLFM4	-2.00109	4.59483	0.000285781	0.00236799
PYGB	-1.15764	4.53411	0.000290049	0.00239796
ADIRF	-1.84107	6.14037	0.000299349	0.00245873
CPT2	-1.02693	4.60503	0.000299494	0.00245873
PPBP	1.44035	4.40542	0.000300861	0.00246561
SNRPC	-1.00836	6.99193	0.000307239	0.00250258
APEH	-1.10328	6.13495	0.000316202	0.0025699
ST6GAL1	-1.30783	7.56249	0.000317095	0.0025735
ISL1	-1.06755	4.92024	0.000317112	0.0025735
GSTZ1	-1.17416	6.51108	0.00031998	0.00259297
LAMB3	-1.00236	4.42933	0.000328635	0.00265142
DCXR	-1.06316	7.9836	0.000336062	0.00270541
HBEGF	-1.08553	4.55327	0.000349933	0.0027886
MRPL40	-1.04416	7.50881	0.000367115	0.00289418
SATB1	-1.28911	6.86368	0.000370397	0.00291381
MRPL17	-1.07663	7.33495	0.000372126	0.00291701
MMP13	1.4011	4.46247	0.000375183	0.00293889
BIK	-1.0685	5.20911	0.000379283	0.0029605
SV2B	-1.44915	4.51938	0.000382305	0.00297988
SLC4A4	-1.83962	7.91234	0.00039332	0.00305065
HIST1H1C	-1.03304	7.66049	0.00041613	0.00319811
IRX4	-1.08657	4.74446	0.000420757	0.00322493
C1QTNF9B-AS1	-1.052	5.5148	0.000434735	0.00329319
IGLL3P	1.37041	6.56459	0.000448017	0.00337348
KCTD12	1.12207	5.70855	0.000464815	0.00347337
COCH	-1.20034	5.64148	0.000484576	0.00359427
LGALS1	1.64992	6.81296	0.000504459	0.00370934
ZSWIM8	-1.00151	5.7391	0.000512544	0.00375837
PLXNB2	-1.01501	7.54426	0.000536805	0.00388761
BTD	-1.10271	6.2222	0.00059725	0.00425006
MT1HL1	-1.26255	8.10897	0.000599734	0.00425676
FBN1	1.04261	4.13229	0.000641666	0.00449655
APOC1	1.41938	5.49423	0.000699983	0.00482662
CHN1	1.25823	6.09142	0.000732387	0.00501724
MAP2K2	-1.04234	5.60552	0.000735866	0.00502895
CCL18	1.06495	5.34871	0.000746131	0.00509279
FGFR2	-1.30023	4.72953	0.000751986	0.00512246
M6PR	1.02027	5.49352	0.000758307	0.00515271
ITGBL1	1.21841	5.29853	0.000766569	0.00519375
IGLV1-44	1.83815	6.39811	0.000776899	0.00526051
KRT13	-1.33219	4.28345	0.000871415	0.00576953
CAMK2N1	1.75808	7.35275	0.000906619	0.00593849
MBNL2	-1.29912	5.48456	0.000959043	0.00621183
HIST1H2BH	-1.07471	4.94838	0.00100976	0.00647199
CHRM3	-1.20176	4.65998	0.00104217	0.00662202
UGT2B15	1.13366	5.74813	0.0010961	0.00688484
GLRX	1.0171	7.31087	0.00114183	0.00707881
CYP3A5	-1.1441	4.2167	0.00127836	0.00773955
LAS1L	1.08883	8.06061	0.00128839	0.00778128
EFEMP1	-1.09767	5.9299	0.0012887	0.00778128
FHL2	-1.01678	5.83611	0.00130443	0.00785761
HOXB13	-1.16597	5.11491	0.00137103	0.00815304
EMP1	1.00569	6.57761	0.00141225	0.00836663
KCNN4	-1.0389	4.93667	0.00142673	0.00843428
PDLIM3	-1.12046	5.75646	0.00148115	0.00869084
SRGN	1.1905	5.03497	0.00158382	0.00911875
AGR2	-1.72054	8.63832	0.00159571	0.00916331
SVEP1	1.11041	4.64101	0.00161662	0.00926892
TUBB2A	-1.16493	8.06213	0.00167474	0.00953772
NRXN3	1.14656	4.21299	0.00169409	0.00962309
SLC26A2	-1.11449	7.0791	0.00171071	0.00969255
FAM129A	-1.08847	7.69365	0.00175045	0.00985702
NR4A1	-1.01737	5.53512	0.00175291	0.00986584
ATXN7L3B	1.14506	4.91882	0.00228807	0.0120888
GADD45B	-1.01458	6.49688	0.0023039	0.0121491
GINS2	1.09565	5.44809	0.00236343	0.0123627
AGTR1	-1.3217	6.18078	0.00253106	0.0130295
RNASE3	1.121	4.67305	0.00284728	0.0142713
NRIP3	1.06145	5.88291	0.00292249	0.0145699
AIDA	1.2084	6.12678	0.00313185	0.0153833
SERPINA3	-1.92738	8.06283	0.00319368	0.0156175
GALNT12	-1.27292	5.02133	0.00333946	0.0162225
MAGEA6	1.40279	4.34943	0.00349133	0.0167684
HLA-G	-1.07258	6.91534	0.00368628	0.0175051
LEPREL1	-1.5804	5.93852	0.00378041	0.0178233
SLC4A1	1.18385	4.43007	0.00427189	0.0195882
KL	-1.15091	4.60397	0.00443299	0.0201811
IGKC	1.38405	5.77447	0.00490221	0.0218344
S100A2	-1.19669	5.23137	0.00507391	0.0223289
SERPINI1	1.0908	6.05776	0.00566946	0.0244048
WNT5A	1.14549	5.84327	0.00735027	0.0296076
PSMB8	-1.07526	4.85872	0.00794531	0.0314309
TSPAN8	-1.35471	8.64375	0.00810393	0.0318984
DEFA4	1.12633	5.51835	0.00813655	0.0319698
SEC61A1	1.2463	6.57167	0.0107233	0.0396226
NPY	-1.83616	9.16674	0.0126615	0.04505
GRP	1.05524	4.69564	0.0130951	0.0463594
MME	-1.17583	5.52223	0.0135213	0.0474816

## Sheet: Table S3
Table S3. Twenty prognostic genes identified by univariate Cox analysis
Gene symbol	HR	HR.95L	HR.95H	pvalue
COL1A1	1.00246	1.00104	1.00388	0.000700509
AURKA	1.26274	1.10212	1.44678	0.000777528
MELK	1.3279	1.16093	1.51889	3.5277e-05
ITGA10	5.57492	2.68002	11.5968	4.26716e-06
COL5A3	1.35508	1.15966	1.58344	0.000131258
FLCN	1.37655	1.203	1.57514	3.35373e-06
MS4A4A	1.32419	1.17045	1.49813	8.2161e-06
NAAA	0.961096	0.940575	0.982065	0.000314045
MCM4	1.10189	1.04897	1.15748	0.000111775
COL4A1	1.01867	1.00875	1.02869	0.000211322
NEK2	1.39738	1.19979	1.62752	1.69532e-05
KIF18B	1.84292	1.41381	2.40228	6.16944e-06
ACPP	0.999401	0.999065	0.999736	0.000467428
TFRC	1.14382	1.07444	1.21767	2.56576e-05
PRR11	1.57802	1.27417	1.95434	2.91152e-05
COL3A1	1.00268	1.00114	1.00422	0.000656607
ASPM	2.38303	1.6341	3.4752	6.44656e-06
CTBS	0.85508	0.779726	0.937716	0.000880222
COL5A1	1.03571	1.01491	1.05693	0.000698394
CTSZ	1.01552	1.00673	1.02438	0.000514689

## Sheet: Table S4
Table S4. C-index for each predictive model
Model	TCGA	GSE46602	MSKCC
Lasso+StepCox[both]	0.726911	0.517928	0.61716
survivalSVM	0.738787	0.677291	0.736356
CoxBoost+survivalSVM	0.662587	0.547809	0.567201
Ridge	0.746383	0.64741	0.738528
Lasso+survivalSVM	0.747287	0.60757	0.675808
SuperPC	0.717989	0.699203	0.769481
CoxBoost+Ridge	0.663431	0.535857	0.567744
Enet[alpha=0.1]	0.749397	0.593625	0.684496
CoxBoost+Enet[alpha=0.1]	0.663311	0.533865	0.567201
Enet[alpha=0.2]	0.746865	0.561753	0.673364
Enet[alpha=0.3]	0.746383	0.561753	0.669291
CoxBoost+Enet[alpha=0.3]	0.66313	0.533865	0.566386
CoxBoost+Enet[alpha=0.2]	0.663371	0.535857	0.568015
Enet[alpha=0.4]	0.746684	0.559761	0.666576
CoxBoost+Enet[alpha=0.4]	0.663371	0.533865	0.566929
Lasso+CoxBoost	0.751869	0.511952	0.657616
Enet[alpha=0.5]	0.742042	0.551793	0.664133
CoxBoost	0.739691	0.466135	0.659517
CoxBoost+Enet[alpha=0.5]	0.663371	0.535857	0.568015
CoxBoost+Enet[alpha=0.6]	0.663431	0.535857	0.567744
CoxBoost+Enet[alpha=0.7]	0.663371	0.533865	0.566658
CoxBoost+Enet[alpha=0.8]	0.663492	0.533865	0.567201
Enet[alpha=0.9]	0.741741	0.545817	0.663589
Enet[alpha=0.7]	0.74162	0.541833	0.662503
CoxBoost+Enet[alpha=0.9]	0.663431	0.533865	0.567201
CoxBoost+Lasso	0.663311	0.533865	0.567201
Lasso+plsRcox	0.757294	0.537849	0.68151
CoxBoost+plsRcox	0.66313	0.52988	0.566386
CoxBoost+StepCox[forward]	0.663009	0.531873	0.566929
Lasso+StepCox[forward]	0.751085	0.49004	0.654358
RSF+survivalSVM	0.708645	0.527888	0.673907
StepCox[forward]	0.775741	0.551793	0.676622
plsRcox	0.736014	0.59761	0.704317
RSF+Ridge	0.717507	0.539841	0.686397
RSF+Enet[alpha=0.1]	0.714914	0.579681	0.671192
Lasso+SuperPC	0.757958	0.605578	0.706218
RSF+plsRcox	0.729443	0.559761	0.698344
RSF+StepCox[forward]	0.730588	0.579681	0.682867
RSF+Enet[alpha=0.2]	0.708645	0.639442	0.639424
RSF+Enet[alpha=0.3]	0.707379	0.63745	0.637795
RSF+Enet[alpha=0.6]	0.708585	0.639442	0.639696
RSF+Lasso	0.708826	0.635458	0.641325
RSF+Enet[alpha=0.5]	0.705028	0.639442	0.635895
RSF+CoxBoost	0.647094	0.641434	0.594895
RSF+Enet[alpha=0.4]	0.699904	0.643426	0.632093
RSF+Enet[alpha=0.8]	0.681878	0.653386	0.624762
RSF+StepCox[both]	0.729262	0.611554	0.67092
RSF+StepCox[backward]	0.729262	0.611554	0.67092
StepCox[both]+Ridge	0.742163	0.533865	0.641325
StepCox[backward]+Ridge	0.753316	0.533865	0.628292
StepCox[both]+plsRcox	0.756089	0.545817	0.628564
StepCox[backward]+plsRcox	0.756089	0.545817	0.628564
StepCox[both]+Enet[alpha=0.9]	0.756692	0.541833	0.624219
StepCox[backward]+Enet[alpha=0.9]	0.750904	0.555777	0.62965
StepCox[both]+Enet[alpha=0.1]	0.756511	0.539841	0.624491
StepCox[backward]+Enet[alpha=0.1]	0.746082	0.545817	0.63508
StepCox[both]+Enet[alpha=0.8]	0.746202	0.549801	0.634266
StepCox[backward]+Enet[alpha=0.8]	0.755546	0.537849	0.62612
StepCox[both]+Enet[alpha=0.2]	0.756511	0.539841	0.624491
StepCox[backward]+Enet[alpha=0.2]	0.748131	0.551793	0.63508
StepCox[both]+Lasso	0.749277	0.559761	0.636438
StepCox[backward]+Lasso	0.756872	0.541833	0.623948
StepCox[both]+Enet[alpha=0.6]	0.749578	0.555777	0.635895
StepCox[backward]+Enet[alpha=0.6]	0.749578	0.555777	0.635895
CoxBoost+GBM	0.791385	0.549801	0.554711
StepCox[both]+Enet[alpha=0.7]	0.749457	0.553785	0.636709
StepCox[backward]+Enet[alpha=0.7]	0.749156	0.561753	0.636981
Lasso+StepCox[backward]	0.726911	0.517928	0.61716
StepCox[both]	0.757536	0.535857	0.620961
StepCox[backward]	0.757536	0.535857	0.620961
CoxBoost+StepCox[both]	0.663009	0.531873	0.566929
CoxBoost+StepCox[backward]	0.663009	0.531873	0.566929
StepCox[both]+Enet[alpha=0.4]	0.75434	0.543825	0.628021
StepCox[backward]+Enet[alpha=0.4]	0.748131	0.559761	0.635623
StepCox[both]+Enet[alpha=0.3]	0.756571	0.539841	0.624491
StepCox[backward]+Enet[alpha=0.3]	0.753798	0.545817	0.627749
StepCox[both]+CoxBoost	0.749699	0.565737	0.636709
StepCox[backward]+CoxBoost	0.757536	0.535857	0.620961
StepCox[both]+Enet[alpha=0.5]	0.748372	0.561753	0.635352
StepCox[backward]+Enet[alpha=0.5]	0.746745	0.547809	0.634809
CoxBoost+RSF	0.9449	0.494024	0.570187
RSF	0.963468	0.653386	0.707575
Lasso+GBM	0.856764	0.623506	0.713549
RSF+GBM	0.837593	0.573705	0.704589
GBM	0.894683	0.581673	0.695086
StepCox[both]+survivalSVM	0.72878	0.543825	0.633723
StepCox[backward]+survivalSVM	0.72878	0.543825	0.633723
Lasso+RSF	0.961056	0.653386	0.711105
StepCox[both]+GBM	0.8306	0.551793	0.663861
StepCox[backward]+GBM	0.825054	0.565737	0.666033
StepCox[both]+RSF	0.960152	0.549801	0.667934
StepCox[backward]+RSF	0.958464	0.545817	0.676622
StepCox[both]+SuperPC	0.747709	0.513944	0.639967
StepCox[backward]+SuperPC	0.726489	0.661355	0.645669

## Sheet: Table S5
Table S5. The features included in each model
features	methods
ITGA10	Lasso+StepCox[both]
COL5A3	Lasso+StepCox[both]
FLCN	Lasso+StepCox[both]
NEK2	Lasso+StepCox[both]
CTBS	Lasso+StepCox[both]
COL1A1	survivalSVM
AURKA	survivalSVM
MELK	survivalSVM
ITGA10	survivalSVM
COL5A3	survivalSVM
FLCN	survivalSVM
MS4A4A	survivalSVM
NAAA	survivalSVM
MCM4	survivalSVM
COL4A1	survivalSVM
NEK2	survivalSVM
KIF18B	survivalSVM
ACPP	survivalSVM
TFRC	survivalSVM
PRR11	survivalSVM
COL3A1	survivalSVM
ASPM	survivalSVM
CTBS	survivalSVM
COL5A1	survivalSVM
CTSZ	survivalSVM
FLCN	CoxBoost+survivalSVM
MS4A4A	CoxBoost+survivalSVM
COL1A1	Ridge
AURKA	Ridge
MELK	Ridge
ITGA10	Ridge
COL5A3	Ridge
FLCN	Ridge
MS4A4A	Ridge
NAAA	Ridge
MCM4	Ridge
COL4A1	Ridge
NEK2	Ridge
KIF18B	Ridge
ACPP	Ridge
TFRC	Ridge
PRR11	Ridge
COL3A1	Ridge
ASPM	Ridge
CTBS	Ridge
COL5A1	Ridge
CTSZ	Ridge
ITGA10	Lasso+survivalSVM
COL5A3	Lasso+survivalSVM
FLCN	Lasso+survivalSVM
MS4A4A	Lasso+survivalSVM
NAAA	Lasso+survivalSVM
NEK2	Lasso+survivalSVM
ACPP	Lasso+survivalSVM
TFRC	Lasso+survivalSVM
ASPM	Lasso+survivalSVM
CTBS	Lasso+survivalSVM
CTSZ	Lasso+survivalSVM
COL1A1	SuperPC
AURKA	SuperPC
MELK	SuperPC
ITGA10	SuperPC
COL5A3	SuperPC
FLCN	SuperPC
MS4A4A	SuperPC
NAAA	SuperPC
MCM4	SuperPC
COL4A1	SuperPC
NEK2	SuperPC
KIF18B	SuperPC
ACPP	SuperPC
TFRC	SuperPC
PRR11	SuperPC
COL3A1	SuperPC
ASPM	SuperPC
CTBS	SuperPC
COL5A1	SuperPC
CTSZ	SuperPC
FLCN	CoxBoost+Ridge
MS4A4A	CoxBoost+Ridge
MELK	Enet[alpha=0.1]
ITGA10	Enet[alpha=0.1]
COL5A3	Enet[alpha=0.1]
FLCN	Enet[alpha=0.1]
MS4A4A	Enet[alpha=0.1]
NAAA	Enet[alpha=0.1]
MCM4	Enet[alpha=0.1]
COL4A1	Enet[alpha=0.1]
NEK2	Enet[alpha=0.1]
KIF18B	Enet[alpha=0.1]
ACPP	Enet[alpha=0.1]
TFRC	Enet[alpha=0.1]
PRR11	Enet[alpha=0.1]
ASPM	Enet[alpha=0.1]
CTBS	Enet[alpha=0.1]
CTSZ	Enet[alpha=0.1]
FLCN	CoxBoost+Enet[alpha=0.1]
MS4A4A	CoxBoost+Enet[alpha=0.1]
MELK	Enet[alpha=0.2]
ITGA10	Enet[alpha=0.2]
COL5A3	Enet[alpha=0.2]
FLCN	Enet[alpha=0.2]
MS4A4A	Enet[alpha=0.2]
NAAA	Enet[alpha=0.2]
MCM4	Enet[alpha=0.2]
NEK2	Enet[alpha=0.2]
KIF18B	Enet[alpha=0.2]
ACPP	Enet[alpha=0.2]
TFRC	Enet[alpha=0.2]
ASPM	Enet[alpha=0.2]
CTBS	Enet[alpha=0.2]
CTSZ	Enet[alpha=0.2]
MELK	Enet[alpha=0.3]
ITGA10	Enet[alpha=0.3]
COL5A3	Enet[alpha=0.3]
FLCN	Enet[alpha=0.3]
MS4A4A	Enet[alpha=0.3]
NAAA	Enet[alpha=0.3]
NEK2	Enet[alpha=0.3]
KIF18B	Enet[alpha=0.3]
ACPP	Enet[alpha=0.3]
TFRC	Enet[alpha=0.3]
ASPM	Enet[alpha=0.3]
CTBS	Enet[alpha=0.3]
CTSZ	Enet[alpha=0.3]
FLCN	CoxBoost+Enet[alpha=0.3]
MS4A4A	CoxBoost+Enet[alpha=0.3]
FLCN	CoxBoost+Enet[alpha=0.2]
MS4A4A	CoxBoost+Enet[alpha=0.2]
ITGA10	Enet[alpha=0.4]
COL5A3	Enet[alpha=0.4]
FLCN	Enet[alpha=0.4]
MS4A4A	Enet[alpha=0.4]
NAAA	Enet[alpha=0.4]
NEK2	Enet[alpha=0.4]
ACPP	Enet[alpha=0.4]
TFRC	Enet[alpha=0.4]
ASPM	Enet[alpha=0.4]
CTBS	Enet[alpha=0.4]
CTSZ	Enet[alpha=0.4]
FLCN	CoxBoost+Enet[alpha=0.4]
MS4A4A	CoxBoost+Enet[alpha=0.4]
ITGA10	Lasso+CoxBoost
COL5A3	Lasso+CoxBoost
FLCN	Lasso+CoxBoost
MS4A4A	Lasso+CoxBoost
NAAA	Lasso+CoxBoost
NEK2	Lasso+CoxBoost
ACPP	Lasso+CoxBoost
TFRC	Lasso+CoxBoost
ASPM	Lasso+CoxBoost
CTBS	Lasso+CoxBoost
CTSZ	Lasso+CoxBoost
ITGA10	Enet[alpha=0.5]
COL5A3	Enet[alpha=0.5]
FLCN	Enet[alpha=0.5]
MS4A4A	Enet[alpha=0.5]
NAAA	Enet[alpha=0.5]
NEK2	Enet[alpha=0.5]
ACPP	Enet[alpha=0.5]
TFRC	Enet[alpha=0.5]
ASPM	Enet[alpha=0.5]
CTBS	Enet[alpha=0.5]
CTSZ	Enet[alpha=0.5]
ITGA10	CoxBoost
COL5A3	CoxBoost
FLCN	CoxBoost
MS4A4A	CoxBoost
NAAA	CoxBoost
NEK2	CoxBoost
ACPP	CoxBoost
ASPM	CoxBoost
CTBS	CoxBoost
CTSZ	CoxBoost
FLCN	CoxBoost+Enet[alpha=0.5]
MS4A4A	CoxBoost+Enet[alpha=0.5]
FLCN	CoxBoost+Enet[alpha=0.6]
MS4A4A	CoxBoost+Enet[alpha=0.6]
FLCN	CoxBoost+Enet[alpha=0.7]
MS4A4A	CoxBoost+Enet[alpha=0.7]
FLCN	CoxBoost+Enet[alpha=0.8]
MS4A4A	CoxBoost+Enet[alpha=0.8]
ITGA10	Enet[alpha=0.9]
COL5A3	Enet[alpha=0.9]
FLCN	Enet[alpha=0.9]
MS4A4A	Enet[alpha=0.9]
NAAA	Enet[alpha=0.9]
NEK2	Enet[alpha=0.9]
ACPP	Enet[alpha=0.9]
TFRC	Enet[alpha=0.9]
ASPM	Enet[alpha=0.9]
CTBS	Enet[alpha=0.9]
CTSZ	Enet[alpha=0.9]
ITGA10	Enet[alpha=0.7]
COL5A3	Enet[alpha=0.7]
FLCN	Enet[alpha=0.7]
MS4A4A	Enet[alpha=0.7]
NAAA	Enet[alpha=0.7]
NEK2	Enet[alpha=0.7]
ACPP	Enet[alpha=0.7]
TFRC	Enet[alpha=0.7]
ASPM	Enet[alpha=0.7]
CTBS	Enet[alpha=0.7]
CTSZ	Enet[alpha=0.7]
FLCN	CoxBoost+Enet[alpha=0.9]
MS4A4A	CoxBoost+Enet[alpha=0.9]
FLCN	CoxBoost+Lasso
MS4A4A	CoxBoost+Lasso
ITGA10	Lasso+plsRcox
COL5A3	Lasso+plsRcox
FLCN	Lasso+plsRcox
MS4A4A	Lasso+plsRcox
NAAA	Lasso+plsRcox
NEK2	Lasso+plsRcox
ACPP	Lasso+plsRcox
TFRC	Lasso+plsRcox
ASPM	Lasso+plsRcox
CTBS	Lasso+plsRcox
CTSZ	Lasso+plsRcox
FLCN	CoxBoost+plsRcox
MS4A4A	CoxBoost+plsRcox
FLCN	CoxBoost+StepCox[forward]
MS4A4A	CoxBoost+StepCox[forward]
ITGA10	Lasso+StepCox[forward]
COL5A3	Lasso+StepCox[forward]
FLCN	Lasso+StepCox[forward]
MS4A4A	Lasso+StepCox[forward]
NAAA	Lasso+StepCox[forward]
NEK2	Lasso+StepCox[forward]
ACPP	Lasso+StepCox[forward]
TFRC	Lasso+StepCox[forward]
ASPM	Lasso+StepCox[forward]
CTBS	Lasso+StepCox[forward]
CTSZ	Lasso+StepCox[forward]
FLCN	RSF+survivalSVM
ITGA10	RSF+survivalSVM
COL1A1	RSF+survivalSVM
ACPP	RSF+survivalSVM
COL1A1	StepCox[forward]
AURKA	StepCox[forward]
MELK	StepCox[forward]
ITGA10	StepCox[forward]
COL5A3	StepCox[forward]
FLCN	StepCox[forward]
MS4A4A	StepCox[forward]
NAAA	StepCox[forward]
MCM4	StepCox[forward]
COL4A1	StepCox[forward]
NEK2	StepCox[forward]
KIF18B	StepCox[forward]
ACPP	StepCox[forward]
TFRC	StepCox[forward]
PRR11	StepCox[forward]
COL3A1	StepCox[forward]
ASPM	StepCox[forward]
CTBS	StepCox[forward]
COL5A1	StepCox[forward]
CTSZ	StepCox[forward]
COL1A1	plsRcox
AURKA	plsRcox
MELK	plsRcox
ITGA10	plsRcox
COL5A3	plsRcox
FLCN	plsRcox
MS4A4A	plsRcox
NAAA	plsRcox
MCM4	plsRcox
COL4A1	plsRcox
NEK2	plsRcox
KIF18B	plsRcox
ACPP	plsRcox
TFRC	plsRcox
PRR11	plsRcox
COL3A1	plsRcox
ASPM	plsRcox
CTBS	plsRcox
COL5A1	plsRcox
CTSZ	plsRcox
FLCN	RSF+Ridge
ITGA10	RSF+Ridge
COL1A1	RSF+Ridge
ACPP	RSF+Ridge
FLCN	RSF+Enet[alpha=0.1]
ITGA10	RSF+Enet[alpha=0.1]
COL1A1	RSF+Enet[alpha=0.1]
ACPP	RSF+Enet[alpha=0.1]
ITGA10	Lasso+SuperPC
COL5A3	Lasso+SuperPC
FLCN	Lasso+SuperPC
MS4A4A	Lasso+SuperPC
NAAA	Lasso+SuperPC
NEK2	Lasso+SuperPC
ACPP	Lasso+SuperPC
TFRC	Lasso+SuperPC
ASPM	Lasso+SuperPC
CTBS	Lasso+SuperPC
CTSZ	Lasso+SuperPC
FLCN	RSF+plsRcox
ITGA10	RSF+plsRcox
COL1A1	RSF+plsRcox
ACPP	RSF+plsRcox
FLCN	RSF+StepCox[forward]
ITGA10	RSF+StepCox[forward]
COL1A1	RSF+StepCox[forward]
ACPP	RSF+StepCox[forward]
FLCN	RSF+Enet[alpha=0.2]
ITGA10	RSF+Enet[alpha=0.2]
ACPP	RSF+Enet[alpha=0.2]
FLCN	RSF+Enet[alpha=0.3]
ITGA10	RSF+Enet[alpha=0.3]
ACPP	RSF+Enet[alpha=0.3]
FLCN	RSF+Enet[alpha=0.6]
ITGA10	RSF+Enet[alpha=0.6]
ACPP	RSF+Enet[alpha=0.6]
FLCN	RSF+Lasso
ITGA10	RSF+Lasso
ACPP	RSF+Lasso
FLCN	RSF+Enet[alpha=0.5]
ITGA10	RSF+Enet[alpha=0.5]
ACPP	RSF+Enet[alpha=0.5]
FLCN	RSF+CoxBoost
ITGA10	RSF+CoxBoost
FLCN	RSF+Enet[alpha=0.4]
ITGA10	RSF+Enet[alpha=0.4]
ACPP	RSF+Enet[alpha=0.4]
FLCN	RSF+Enet[alpha=0.8]
ITGA10	RSF+Enet[alpha=0.8]
ACPP	RSF+Enet[alpha=0.8]
FLCN	RSF+StepCox[both]
ITGA10	RSF+StepCox[both]
ACPP	RSF+StepCox[both]
FLCN	RSF+StepCox[backward]
ITGA10	RSF+StepCox[backward]
ACPP	RSF+StepCox[backward]
ITGA10	StepCox[both]+Ridge
COL5A3	StepCox[both]+Ridge
FLCN	StepCox[both]+Ridge
ACPP	StepCox[both]+Ridge
TFRC	StepCox[both]+Ridge
CTBS	StepCox[both]+Ridge
COL5A1	StepCox[both]+Ridge
ITGA10	StepCox[backward]+Ridge
COL5A3	StepCox[backward]+Ridge
FLCN	StepCox[backward]+Ridge
ACPP	StepCox[backward]+Ridge
TFRC	StepCox[backward]+Ridge
CTBS	StepCox[backward]+Ridge
COL5A1	StepCox[backward]+Ridge
ITGA10	StepCox[both]+plsRcox
COL5A3	StepCox[both]+plsRcox
FLCN	StepCox[both]+plsRcox
ACPP	StepCox[both]+plsRcox
TFRC	StepCox[both]+plsRcox
CTBS	StepCox[both]+plsRcox
COL5A1	StepCox[both]+plsRcox
ITGA10	StepCox[backward]+plsRcox
COL5A3	StepCox[backward]+plsRcox
FLCN	StepCox[backward]+plsRcox
ACPP	StepCox[backward]+plsRcox
TFRC	StepCox[backward]+plsRcox
CTBS	StepCox[backward]+plsRcox
COL5A1	StepCox[backward]+plsRcox
ITGA10	StepCox[both]+Enet[alpha=0.9]
COL5A3	StepCox[both]+Enet[alpha=0.9]
FLCN	StepCox[both]+Enet[alpha=0.9]
ACPP	StepCox[both]+Enet[alpha=0.9]
TFRC	StepCox[both]+Enet[alpha=0.9]
CTBS	StepCox[both]+Enet[alpha=0.9]
COL5A1	StepCox[both]+Enet[alpha=0.9]
ITGA10	StepCox[backward]+Enet[alpha=0.9]
COL5A3	StepCox[backward]+Enet[alpha=0.9]
FLCN	StepCox[backward]+Enet[alpha=0.9]
ACPP	StepCox[backward]+Enet[alpha=0.9]
TFRC	StepCox[backward]+Enet[alpha=0.9]
CTBS	StepCox[backward]+Enet[alpha=0.9]
COL5A1	StepCox[backward]+Enet[alpha=0.9]
ITGA10	StepCox[both]+Enet[alpha=0.1]
COL5A3	StepCox[both]+Enet[alpha=0.1]
FLCN	StepCox[both]+Enet[alpha=0.1]
ACPP	StepCox[both]+Enet[alpha=0.1]
TFRC	StepCox[both]+Enet[alpha=0.1]
CTBS	StepCox[both]+Enet[alpha=0.1]
COL5A1	StepCox[both]+Enet[alpha=0.1]
ITGA10	StepCox[backward]+Enet[alpha=0.1]
COL5A3	StepCox[backward]+Enet[alpha=0.1]
FLCN	StepCox[backward]+Enet[alpha=0.1]
ACPP	StepCox[backward]+Enet[alpha=0.1]
TFRC	StepCox[backward]+Enet[alpha=0.1]
CTBS	StepCox[backward]+Enet[alpha=0.1]
ITGA10	StepCox[both]+Enet[alpha=0.8]
COL5A3	StepCox[both]+Enet[alpha=0.8]
FLCN	StepCox[both]+Enet[alpha=0.8]
ACPP	StepCox[both]+Enet[alpha=0.8]
TFRC	StepCox[both]+Enet[alpha=0.8]
CTBS	StepCox[both]+Enet[alpha=0.8]
ITGA10	StepCox[backward]+Enet[alpha=0.8]
COL5A3	StepCox[backward]+Enet[alpha=0.8]
FLCN	StepCox[backward]+Enet[alpha=0.8]
ACPP	StepCox[backward]+Enet[alpha=0.8]
TFRC	StepCox[backward]+Enet[alpha=0.8]
CTBS	StepCox[backward]+Enet[alpha=0.8]
COL5A1	StepCox[backward]+Enet[alpha=0.8]
ITGA10	StepCox[both]+Enet[alpha=0.2]
COL5A3	StepCox[both]+Enet[alpha=0.2]
FLCN	StepCox[both]+Enet[alpha=0.2]
ACPP	StepCox[both]+Enet[alpha=0.2]
TFRC	StepCox[both]+Enet[alpha=0.2]
CTBS	StepCox[both]+Enet[alpha=0.2]
COL5A1	StepCox[both]+Enet[alpha=0.2]
ITGA10	StepCox[backward]+Enet[alpha=0.2]
COL5A3	StepCox[backward]+Enet[alpha=0.2]
FLCN	StepCox[backward]+Enet[alpha=0.2]
ACPP	StepCox[backward]+Enet[alpha=0.2]
TFRC	StepCox[backward]+Enet[alpha=0.2]
CTBS	StepCox[backward]+Enet[alpha=0.2]
ITGA10	StepCox[both]+Lasso
COL5A3	StepCox[both]+Lasso
FLCN	StepCox[both]+Lasso
ACPP	StepCox[both]+Lasso
TFRC	StepCox[both]+Lasso
CTBS	StepCox[both]+Lasso
ITGA10	StepCox[backward]+Lasso
COL5A3	StepCox[backward]+Lasso
FLCN	StepCox[backward]+Lasso
ACPP	StepCox[backward]+Lasso
TFRC	StepCox[backward]+Lasso
CTBS	StepCox[backward]+Lasso
COL5A1	StepCox[backward]+Lasso
ITGA10	StepCox[both]+Enet[alpha=0.6]
COL5A3	StepCox[both]+Enet[alpha=0.6]
FLCN	StepCox[both]+Enet[alpha=0.6]
ACPP	StepCox[both]+Enet[alpha=0.6]
TFRC	StepCox[both]+Enet[alpha=0.6]
CTBS	StepCox[both]+Enet[alpha=0.6]
ITGA10	StepCox[backward]+Enet[alpha=0.6]
COL5A3	StepCox[backward]+Enet[alpha=0.6]
FLCN	StepCox[backward]+Enet[alpha=0.6]
ACPP	StepCox[backward]+Enet[alpha=0.6]
TFRC	StepCox[backward]+Enet[alpha=0.6]
CTBS	StepCox[backward]+Enet[alpha=0.6]
FLCN	CoxBoost+GBM
MS4A4A	CoxBoost+GBM
ITGA10	StepCox[both]+Enet[alpha=0.7]
COL5A3	StepCox[both]+Enet[alpha=0.7]
FLCN	StepCox[both]+Enet[alpha=0.7]
ACPP	StepCox[both]+Enet[alpha=0.7]
TFRC	StepCox[both]+Enet[alpha=0.7]
CTBS	StepCox[both]+Enet[alpha=0.7]
ITGA10	StepCox[backward]+Enet[alpha=0.7]
COL5A3	StepCox[backward]+Enet[alpha=0.7]
FLCN	StepCox[backward]+Enet[alpha=0.7]
ACPP	StepCox[backward]+Enet[alpha=0.7]
TFRC	StepCox[backward]+Enet[alpha=0.7]
CTBS	StepCox[backward]+Enet[alpha=0.7]
ITGA10	Lasso+StepCox[backward]
COL5A3	Lasso+StepCox[backward]
FLCN	Lasso+StepCox[backward]
NEK2	Lasso+StepCox[backward]
CTBS	Lasso+StepCox[backward]
ITGA10	StepCox[both]
COL5A3	StepCox[both]
FLCN	StepCox[both]
ACPP	StepCox[both]
TFRC	StepCox[both]
CTBS	StepCox[both]
COL5A1	StepCox[both]
ITGA10	StepCox[backward]
COL5A3	StepCox[backward]
FLCN	StepCox[backward]
ACPP	StepCox[backward]
TFRC	StepCox[backward]
CTBS	StepCox[backward]
COL5A1	StepCox[backward]
FLCN	CoxBoost+StepCox[both]
MS4A4A	CoxBoost+StepCox[both]
FLCN	CoxBoost+StepCox[backward]
MS4A4A	CoxBoost+StepCox[backward]
ITGA10	StepCox[both]+Enet[alpha=0.4]
COL5A3	StepCox[both]+Enet[alpha=0.4]
FLCN	StepCox[both]+Enet[alpha=0.4]
ACPP	StepCox[both]+Enet[alpha=0.4]
TFRC	StepCox[both]+Enet[alpha=0.4]
CTBS	StepCox[both]+Enet[alpha=0.4]
COL5A1	StepCox[both]+Enet[alpha=0.4]
ITGA10	StepCox[backward]+Enet[alpha=0.4]
COL5A3	StepCox[backward]+Enet[alpha=0.4]
FLCN	StepCox[backward]+Enet[alpha=0.4]
ACPP	StepCox[backward]+Enet[alpha=0.4]
TFRC	StepCox[backward]+Enet[alpha=0.4]
CTBS	StepCox[backward]+Enet[alpha=0.4]
ITGA10	StepCox[both]+Enet[alpha=0.3]
COL5A3	StepCox[both]+Enet[alpha=0.3]
FLCN	StepCox[both]+Enet[alpha=0.3]
ACPP	StepCox[both]+Enet[alpha=0.3]
TFRC	StepCox[both]+Enet[alpha=0.3]
CTBS	StepCox[both]+Enet[alpha=0.3]
COL5A1	StepCox[both]+Enet[alpha=0.3]
ITGA10	StepCox[backward]+Enet[alpha=0.3]
COL5A3	StepCox[backward]+Enet[alpha=0.3]
FLCN	StepCox[backward]+Enet[alpha=0.3]
ACPP	StepCox[backward]+Enet[alpha=0.3]
TFRC	StepCox[backward]+Enet[alpha=0.3]
CTBS	StepCox[backward]+Enet[alpha=0.3]
COL5A1	StepCox[backward]+Enet[alpha=0.3]
ITGA10	StepCox[both]+CoxBoost
COL5A3	StepCox[both]+CoxBoost
FLCN	StepCox[both]+CoxBoost
ACPP	StepCox[both]+CoxBoost
TFRC	StepCox[both]+CoxBoost
CTBS	StepCox[both]+CoxBoost
ITGA10	StepCox[backward]+CoxBoost
COL5A3	StepCox[backward]+CoxBoost
FLCN	StepCox[backward]+CoxBoost
ACPP	StepCox[backward]+CoxBoost
TFRC	StepCox[backward]+CoxBoost
CTBS	StepCox[backward]+CoxBoost
COL5A1	StepCox[backward]+CoxBoost
ITGA10	StepCox[both]+Enet[alpha=0.5]
COL5A3	StepCox[both]+Enet[alpha=0.5]
FLCN	StepCox[both]+Enet[alpha=0.5]
ACPP	StepCox[both]+Enet[alpha=0.5]
TFRC	StepCox[both]+Enet[alpha=0.5]
CTBS	StepCox[both]+Enet[alpha=0.5]
ITGA10	StepCox[backward]+Enet[alpha=0.5]
COL5A3	StepCox[backward]+Enet[alpha=0.5]
FLCN	StepCox[backward]+Enet[alpha=0.5]
ACPP	StepCox[backward]+Enet[alpha=0.5]
TFRC	StepCox[backward]+Enet[alpha=0.5]
CTBS	StepCox[backward]+Enet[alpha=0.5]
FLCN	CoxBoost+RSF
MS4A4A	CoxBoost+RSF
FLCN	RSF
ITGA10	RSF
COL1A1	RSF
ASPM	RSF
ACPP	RSF
AURKA	RSF
FLCN	Lasso+GBM
ASPM	Lasso+GBM
ITGA10	Lasso+GBM
COL5A3	Lasso+GBM
MS4A4A	Lasso+GBM
NEK2	Lasso+GBM
ACPP	Lasso+GBM
CTBS	Lasso+GBM
NAAA	Lasso+GBM
CTSZ	Lasso+GBM
TFRC	Lasso+GBM
FLCN	RSF+GBM
ITGA10	RSF+GBM
COL1A1	RSF+GBM
ACPP	RSF+GBM
FLCN	GBM
ITGA10	GBM
ASPM	GBM
AURKA	GBM
COL5A3	GBM
MS4A4A	GBM
KIF18B	GBM
COL1A1	GBM
ACPP	GBM
NAAA	GBM
PRR11	GBM
MELK	GBM
CTBS	GBM
COL3A1	GBM
MCM4	GBM
CTSZ	GBM
COL5A1	GBM
COL4A1	GBM
TFRC	GBM
NEK2	GBM
ITGA10	StepCox[both]+survivalSVM
COL5A3	StepCox[both]+survivalSVM
FLCN	StepCox[both]+survivalSVM
ACPP	StepCox[both]+survivalSVM
TFRC	StepCox[both]+survivalSVM
CTBS	StepCox[both]+survivalSVM
COL5A1	StepCox[both]+survivalSVM
ITGA10	StepCox[backward]+survivalSVM
COL5A3	StepCox[backward]+survivalSVM
FLCN	StepCox[backward]+survivalSVM
ACPP	StepCox[backward]+survivalSVM
TFRC	StepCox[backward]+survivalSVM
CTBS	StepCox[backward]+survivalSVM
COL5A1	StepCox[backward]+survivalSVM
FLCN	Lasso+RSF
ASPM	Lasso+RSF
ITGA10	Lasso+RSF
NEK2	Lasso+RSF
COL5A3	Lasso+RSF
MS4A4A	Lasso+RSF
ACPP	Lasso+RSF
NAAA	Lasso+RSF
CTSZ	Lasso+RSF
CTBS	Lasso+RSF
TFRC	Lasso+RSF
FLCN	StepCox[both]+GBM
ITGA10	StepCox[both]+GBM
ACPP	StepCox[both]+GBM
COL5A3	StepCox[both]+GBM
CTBS	StepCox[both]+GBM
COL5A1	StepCox[both]+GBM
TFRC	StepCox[both]+GBM
FLCN	StepCox[backward]+GBM
ITGA10	StepCox[backward]+GBM
ACPP	StepCox[backward]+GBM
COL5A3	StepCox[backward]+GBM
CTBS	StepCox[backward]+GBM
COL5A1	StepCox[backward]+GBM
TFRC	StepCox[backward]+GBM
FLCN	StepCox[both]+RSF
ITGA10	StepCox[both]+RSF
ACPP	StepCox[both]+RSF
COL5A3	StepCox[both]+RSF
CTBS	StepCox[both]+RSF
COL5A1	StepCox[both]+RSF
TFRC	StepCox[both]+RSF
FLCN	StepCox[backward]+RSF
ITGA10	StepCox[backward]+RSF
ACPP	StepCox[backward]+RSF
COL5A3	StepCox[backward]+RSF
CTBS	StepCox[backward]+RSF
TFRC	StepCox[backward]+RSF
COL5A1	StepCox[backward]+RSF
ITGA10	StepCox[both]+SuperPC
COL5A3	StepCox[both]+SuperPC
FLCN	StepCox[both]+SuperPC
ACPP	StepCox[both]+SuperPC
TFRC	StepCox[both]+SuperPC
CTBS	StepCox[both]+SuperPC
COL5A1	StepCox[both]+SuperPC
ITGA10	StepCox[backward]+SuperPC
COL5A3	StepCox[backward]+SuperPC
FLCN	StepCox[backward]+SuperPC
ACPP	StepCox[backward]+SuperPC
TFRC	StepCox[backward]+SuperPC
CTBS	StepCox[backward]+SuperPC
COL5A1	StepCox[backward]+SuperPC
